# Supplementary material for: Statistical Enrichment of Epigenetic States Around Triplet Repeats that Can Undergo Expansions
Source: Front Neurosci. 2016 Mar 8;10:92. doi: 10.3389/fnins.2016.00092 (PMC4782033; doi:10.3389/fnins.2016.00092)
Supplement: Supplementary file 1 [file Table1.XLSX]

## Sheet: All DA-TNRs
Disease	Gene Name	Gene Location	Repeat Location	Repeat	RefSeq Position	Notes/Comments/References
Polyglutamine
SBMA	AR	Xq11-q12	Exon 1	(CAG) - (CTG)	66765160 - 66765262	PMID: 22609045 (PMID:2062380)
HD	HTT	4p16.3	Exon 1	(CAG) - (CTG)	3076604 - 3076667	PMID: 21540131
						PMID: 21672921
DRPLA	ATN1	12p13.31	Exon 5	(CAG) - (CTG)	7045880 - 7045940	The research doesn’t specify exon 5 (found in 4th coding exon), only a rough base pair position. Current research demonstrates the location of the repeat but not which exon it is in.
						PMID: 7485154
						PMID: 20977674
SCA1	ATXN1	6p23	Exon 8	(CAG) - (CTG)	16327213 - 16327300	PMID: 7951322
SCA2	ATXN2	12q24	Exon 1	(CAG) - (CTG)	112037083 - 112037152	PMID: 21479228
						PMID: 21562247
SCA3	ATXN3	14q24.3-q31	Exon 10	(CAG) - (CTG)	92537280 - 92537322	There was variation in terms of which exon contained the repeat.
					92537321 – 92537363	PMID: 19935829
					(Variants differ by 41bp)	PMID: 19714377
						PMID: 11450850
SCA6	CACNA1A	19p13	Exon 47	(CAG) - (CTG)	13318283 - 13318322	PMID: 21827907
						PMID: 21550405 (PMID:8988170)
SCA7	ATXN7	3p21.1-p12	Exon 3	(CAG) - (CTG)	63898362 - 63898392	PMID: 10598805
						PMID: 22827889
SCA17	TBP	6q27	Exon 3	(CAG) - (CTG)	170870996 - 170871137	Assumption: exon 3 is the 1st or 2nd coding exon depending on splicing
						PMID: 18043721 (PMID:11448935)
KCNN3	KCNN3	1q21.3	Exon 1 repeat 2	(CAG) - (CTG)	154841700 - 154841751	PMID: 12007452 (PMID:10732800)
AIB1	NCOA3	20q12	Exon 21	(CAG) - (CTG)	46279816-46279903	A repeat was not location in the documented exon
						PMID: 15668512
						Multiple repeats in exon, both said to be polymorphic but only one located
						PMID: 9727751
Polyalanine
SPD1	HOXD13	2q31-q32	Exon 1	(GCG) - (CGC)	176957782 – 176957828	PMID: 20974300 (PMID:8817328)
OPMD	PABPN1	14q11.2-q13	Exon 1	(GCG) - (CGC)	23790681 – 23790704	PMID: 16648376 (PMID:15645184)
CBFA1	RUNX2	6p21	Exon 1 repeat 2	(GCG) - (CGC)	45390487 – 45390532	PMID: 19744171
ZIC2	ZIC2	13q32	Exon 3 repeat 1	(GCG) - (CGC)	100637703 – 100637757	PMID: 9771712
HOXA13	HOXA13	7p15-p14.2	Exon 1	(GCG) - (CGC)	27238886 – 27238928	PMID: 17935235
					27238988 – 27239027	All 3 repeats are not found; they are all noted to be fairly large
FOXL2	FOXL2	3q23	Exon 1	(GCG) - (CGC)	138665094 – 138665136	PMID: 15591279
						This is not a trinucleotide repeat disorder. The polyalanine tract is caused by variable codons.
						Possibility of contraction leading to disease
						PMID: 12529855
						PMID: 22248822
EIEE1 (arx)	ARX	Xp22.13	Exon 2 repeat 1	(GCG) - (CGC)	25031140 – 25031185	Expected to find more than 1 repeat however the first one appears to be disease causing and this is the one noted
						PMID: 17664401 (PMID:11889467)
Polyaspartic
COMP	COMP	19p13.1	Exon 13	(GAC) - (GTC)	18896872 – 18896893	~1404bp from TSS
						PMID: 11968079
Non-coding
CTG18.1	TCF4	18q21.1	Intron 3	(CTG) - (CAG)	53253401 – 53253473	Located in an intron but splicing could explain why it isn’t intron 3
						PMID: 23185296 (PMID:9302263)
DM1	DMPK	19q13.2-q13.3	3' UTR	(CTG) - (CAG)	46273199 – 46273259	PMID: 20171282 (PMID:1310900)
FRDA	FXN	9q13	Intron 1	(GAA) - (TTC)	71652203 – 71652221	PMID: 20171282 (PMID:8596916)
SCA8	ATXN8OS	13q21	3' UTR	(CTG) - (CAG)	70681356 – 70681401	PMID: 19229559 (PMID:10192387)
SCA12	PPP2R2B	5q31-q33	5'UTR	(CAG) - (CTG)	146258400 – 146258433	This paper contains an explanation of the confusion between whether the repeat is in the promoter or 5’ region. It depends on the official start of the gene
						PMID: 11719278 (PMID:10581021)
HDL2	JPH3	16q24.3	Exon 2A just before 3'UTR	(CAG) - (CTG)	87637894 - 87637936	The repeat is not available where it is indicated to be
						PMID:17387722 (PMID:11694876)
						PMID: 21555070
MAB21L1	MAB21L1	13q13	5' UTR	(CAG) - (CTG)	36050618 – 36050675	PMID: 8733127
						PMID: 11526470
RELN	RELN	7q22	5' UTR	(CGG) - (CCG)	103629939 – 103629963	PMID: 15558079 (PMID:11317216)
FRAXA	FMR1	Xq27.3	5' UTR	(CGG) - (CCG)	146993569 – 146993629	PMID: 20171282	The key difference between these two diseases is the fact that FRAXA requires many more repeats for disease to occur. They do, however, occur in the same gene at the same location.
FXTAS	FMR1	Xq27.3	5' UTR	(CGG) - (CCG)	146993569 – 146993629	PMID: 20171282
FRA10A	FRA10AC1	10q23.33	5' UTR	(CCG) - (CGG)	95462158 – 95462182	PMID: 15203205
FRAXE	FMR2	Xq28	5' UTR	(CCG) - (CGG)	147582153 – 147582210	PMID: 20171282
	Aka					PMID: 8334699
	AFF2
FRAXF	FAM11A	Xq28	5' UTR	(CGG) - (CCG)	148713314 – 148713350	PMID: 7874164
	Aka					PMID:12404111
	TMEM185A
FRA11B	CBL2	11q23.3	5' UTR	(CCG) - (CGG)	119077000 – 119077033	PMID:1516128
	Aka					PMID:7603564
	CBL
FRA16A	-	16q22	-	(CCG) - (CGG)	-	PMID: 7795589 (PMID:8009225)
		16p13.11
ERDA1	-	17q21.3	-	(CAG) - (CTG)	-	Not recognised as an identifier in most databases
						PMID:9598323
		Supplementary Table 1. This table provides a record of TNR diseases and their repeat locations including a comparison of TRF positions and manual search positions. References for each disease which indicate the location of the repeat within the gene are also included. Many repeat locations found in the literature were recorded over a decade ago and the locations have been referenced by more curre…

## Sheet: M1 DNAm
DNAm	Exon	Intron	5UTR	3UTR	CAG	GCG	GAC	GAA	CAG/Exon	CAG/Intron	CAG/5UTR	CAG/3UTR	GCG/Exon	GCG/Intron	GCG/5UTR	GCG/3UTR	GAC/Exon	GAA/Intron
E001 missing
E002	0.0121	2.77e-05	0.087	0.739	0.00849	0.531	0.362	1	0.0149	0.0149	0.0238	0.336	0.734	0.929	0.329	0.805	1	1
E003	0.00533	0.0115	0.267	0.777	0.00284	0.895	0.265	1	0.0073	0.0697	0.00999	1	0.666	1	0.911	0.678	1	1
E004 missing
E005 missing
E006 missing
E007 missing
E008	0.00977	0.000635	0.0557	0.957	0.00624	0.69	0.328	1	0.0122	0.0963	0.0187	1	0.712	0.917	0.28	0.939	1	1
E009	0.00434	0.145	0.112	0.75	0.0126	0.734	0.277	1	0.00547	0.344	0.00699	1	0.657	1	0.721	0.661	1	1
E010	0.505	0.0083	0.0637	0.961	0.0634	0.798	1	1	0.34	0.34	0.0424	0.242	1	0.85	0.342	0.997	1	1
E011	0.0411	1.11e-05	0.0195	0.669	0.00301	0.42	0.269	1	0.0713	0.00756	0.0104	0.272	0.623	0.858	0.133	0.851	1	1
E012 missing
E013 missing
E014	0.0277	0.000307	0.0682	0.839	0.000724	0.789	1	1	0.0397	0.0397	0.00335	1	0.608	0.846	0.613	0.831	1	1
E015	0.00154	0.00552	0.244	0.863	0.00207	0.942	0.169	1	0.00126	0.22	0.0115	1	0.484	0.734	0.834	0.875	1	1
E016 missing
E017 missing
E018	0.00545	0.0116	0.0873	0.573	0.00292	0.789	0.304	1	0.00743	0.0705	0.00132	0.27	0.68	1	0.767	0.705	1	1
E019	0.0418	0.000416	0.187	0.884	0.00928	0.818	0.229	1	0.0492	0.0492	0.035	1	0.622	0.857	0.644	0.849	1	1
E020	0.114	0.00613	0.0237	0.885	0.000641	0.835	1	1	0.0378	0.0378	0.000279	0.198	1	1	0.595	0.98	1	1
E021 missing
E022 missing
E023 missing
E024 missing
E025 missing
E026	0.0687	0.0905	0.237	0.759	0.0555	0.859	1	1	0.153	0.153	0.0417	1	0.416	1	0.717	0.791	1	1
E027 missing
E028 missing
E029 missing
E030	0.108	0.109	0.288	0.409	0.0274	0.734	1	1	0.255	0.255	0.0178	1	0.51	1	0.868	0.363	1	1
E031	0.0411	1.51e-05	0.0883	0.819	0.00327	0.833	0.311	1	0.0738	0.00798	0.0112	0.277	0.699	0.91	0.55	0.929	1	1
E032 missing
E033	0.089	0.092	0.225	0.599	0.0184	0.823	1	1	0.222	0.222	0.0118	1	0.475	1	0.82	0.608	1	1
E034 missing
E035	0.00703	1.8e-05	0.0225	0.689	0.000705	0.521	0.325	1	0.0106	0.0106	0.00232	0.302	0.731	0.928	0.322	0.799	1	1
E036 missing
E037 missing
E038 missing
E039 missing
E040 missing
E041 missing
E042 missing
E043 missing
E044 missing
E045 missing
E046 missing
E047 missing
E048 missing
E049	0.0262	0.126	0.133	0.77	0.0548	0.69	1	1	0.0506	0.323	0.0364	1	0.567	1	0.517	0.772	1	1
E050	0.0326	0.00936	0.0482	0.711	0.0703	0.276	0.271	1	0.061	0.352	0.0472	1	0.649	0.877	0.168	0.645	1	1
E051	0.429	0.0985	0.112	1	0.0297	0.886	1	1	0.262	0.262	0.0193	1	1	1	0.485	1	1	1
E052 missing
E053 missing
E054 missing
E055 missing
E056 missing
E057 missing
E058 missing
E059 missing
E060 missing
E061 missing
E062 missing
E063 missing
E064 missing
E065 missing
E066 missing
E067	1	1	0.135	1	1	0.216	1	1	1	1	1	1	1	1	0.139	1	1	1
E068	1	0.0417	0.217	1	0.181	0.663	1	1	1	0.0821	0.157	1	1	1	0.395	1	1	1
E069	1	0.022	0.236	0.453	0.134	0.331	1	1	1	0.06	0.116	1	1	1	0.531	0.433	1	1
E070 missing
E071 missing
E072	1	1	1	1	1	1	1	1	1	1	1	1	1	1	1	1	1	1
E073	1	0.0596	0.44	0.829	0.34	0.693	1	1	1	0.164	0.3	1	1	1	0.654	0.834	1	1
E074	1	0.0274	0.697	1	0.192	1	1	1	1	0.0875	0.167	1	1	1	1	1	1	1
E075	1	1	0.883	0.8	0.169	0.974	1	1	1	1	0.147	1	1	1	1	0.816	1	1
E076	0.138	0.00725	0.0234	0.741	0.0634	0.207	1	1	0.34	0.34	0.0424	1	0.54	0.788	0.0567	0.728	1	1
E077	0.336	0.0839	0.239	0.923	0.0109	0.912	1	1	0.186	0.186	0.00695	1	1	1	0.859	0.938	1	1
E078 missing
E079 missing
E080 missing
E081	0.0146	0.12	0.0704	0.743	0.0246	0.623	1	1	0.0282	0.246	0.016	1	0.543	1	0.46	0.732	1	1
E082 missing
E083	0.0139	0.11	0.0481	0.639	0.0246	0.433	0.17	1	0.0282	0.246	0.016	1	0.477	1	0.315	0.612	1	1
E084 missing
E085 missing
E086	0.00262	0.00767	0.0535	0.946	0.000983	0.885	0.224	1	0.0037	0.045	0.00428	1	0.588	1	0.566	0.953	1	1
E087	0.0015	0.101	0.022	0.836	0.00266	0.669	0.174	1	0.00154	0.234	0.00141	1	0.484	1	0.33	0.875	1	1
E088	0.00358	0.00934	0.0169	0.882	0.0163	0.49	0.263	1	0.00678	0.367	0.00912	1	0.647	0.875	0.164	0.879	1	1
E089 missing
E090 missing
E091 missing
E092 missing
E093 missing
E094 missing
E095 missing
E096 missing
E097 missing
E098 missing
E099 missing
E100 missing
E101	0.266	0.00176	0.0182	1	0.0093	0.569	1	1	0.176	0.176	0.0059	1	1	0.505	0.188	1	1	1
E102	0.304	0.0806	0.0671	0.901	0.047	0.476	1	1	0.141	1	0.0353	1	1	0.567	0.278	0.919	1	1
E103	0.0606	0.0776	0.0738	0.916	0.000462	0.891	1	1	0.0103	0.151	0.000239	1	1	1	0.836	0.927	1	1
E104 missing
E105 missing
E106 missing
E107	0.00642	0.0768	0.352	1	0.00301	0.976	0.0998	1	0.000189	0.12	0.0258	1	1	1	0.849	1	1	1
E108	0.0365	0.00201	0.00284	0.225	0.000203	0.0482	1	1	0.122	0.00669	0.00201	1	0.285	1	0.047	0.228	1	1
E109 missing
E110	0.119	0.0065	0.0932	0.687	0.0468	0.521	1	1	0.306	0.306	0.0309	1	0.507	0.757	0.379	0.669	1	1
E111	0.3	0.0687	0.0405	0.86	0.00199	0.577	1	1	0.104	0.104	0.00124	1	1	1	0.446	0.881	1	1
E112 missing
E113 missing

## Sheet: M1 DNAm d<200
DNAm	Exon	Intron	5UTR	3UTR	CAG	GCG	GAC	GAA	CAG/Exon	CAG/Intron	CAG/5UTR	CAG/3UTR	GCG/Exon	GCG/Intron	GCG/5UTR	GCG/3UTR	GAC/Exon	GAA/Intron
E001 missing
E002	0.0256	5.73e-09	0.0684	0.264	0.000124	0.412	0.227	0.0375	0.0247	0.00266	0.00731	0.0365	0.934	0.872	0.579	0.664	0.229	0.0375
E003	0.023	2.91e-09	0.0565	0.232	8.99e-05	0.352	0.209	0.033	0.0217	0.00224	0.00593	0.033	0.923	0.851	0.526	0.617	0.218	0.033
E004 missing
E005 missing
E006 missing
E007 missing
E008	0.0251	4.61e-09	0.0621	0.259	0.00011	0.381	0.224	0.0375	0.0236	0.00249	0.00677	0.0351	0.928	0.862	0.552	0.641	0.227	0.0375
E009	0.0187	6.25e-05	0.0418	-0.261	0.00293	0.679	0.197	0.0293	0.0187	0.105	0.00464	0.6	0.912	-0.169	0.478	-0.426	0.21	0.0293
E010	0.013	1.59e-08	0.0244	0.45	0.000272	0.278	0.176	0.02	0.0143	0.0143	0.00299	0.166	0.906	0.821	0.454	0.553	0.197	0.02
E011	0.0238	1.18e-07	0.0631	0.497	0.000792	0.351	0.22	0.0309	0.0234	0.0234	0.00668	0.209	0.922	0.851	0.525	0.616	0.225	0.0309
E012 missing
E013 missing
E014	0.0158	2.1e-06	0.0907	-0.548	0.000346	-0.332	0.185	0.0267	0.016	0.016	0.00358	0.175	0.91	-0.173	-0.532	-0.434	0.203	0.0267
E015	0.0149	7.46e-10	0.08	0.155	0.000367	0.206	0.185	0.0271	0.0164	0.00154	0.0186	0.0264	0.885	0.784	0.378	0.482	0.202	0.0271
E016 missing
E017 missing
E018	0.0205	1.33e-07	0.0574	0.508	0.000653	0.346	0.217	0.0321	0.0214	0.0214	0.00578	0.201	0.921	0.849	0.52	0.612	0.223	0.0321
E019	0.0189	9.79e-08	0.0469	0.495	0.000575	0.322	0.202	0.0302	0.0202	0.0202	0.00525	0.196	0.916	0.84	0.498	0.593	0.213	0.0302
E020	0.0868	1.04e-07	0.335	-0.608	0.0134	-0.441	0.2	0.032	0.105	0.0185	0.0793	0.188	0.887	0.787	-0.617	-0.513	0.212	0.032
E021 missing
E022 missing
E023 missing
E024 missing
E025 missing
E026	0.00914	0.000346	0.0251	-0.58	0.00341	0.532	0.132	0.0175	0.00766	0.248	0.00106	0.503	0.808	-0.347	0.527	0.675	0.166	0.0175
E027 missing
E028 missing
E029 missing
E030	0.0112	9.24e-07	0.0203	-0.627	0.000179	0.532	0.169	0.0213	0.0118	0.0118	0.00218	0.152	0.881	-0.224	0.364	-0.532	0.192	0.0213
E031	0.0192	1.15e-07	0.0522	0.507	0.000575	0.362	0.202	0.0307	0.0202	0.0202	0.00525	0.196	0.925	0.855	0.535	0.626	0.213	0.0307
E032 missing
E033	0.184	2.79e-07	0.0792	0.509	0.000643	-0.616	0.535	0.0153	0.257	0.00828	0.00746	0.128	0.846	-0.284	0.646	-0.633	0.175	0.0153
E034 missing
E035	0.0225	2.59e-09	0.0599	0.254	8.63e-05	0.381	0.211	0.0323	0.0214	0.00219	0.00578	0.0325	0.928	0.862	0.552	0.641	0.219	0.0323
E036 missing
E037 missing
E038 missing
E039 missing
E040 missing
E041 missing
E042 missing
E043 missing
E044 missing
E045 missing
E046 missing
E047 missing
E048 missing
E049	0.0198	8.42e-08	0.0466	0.428	0.000545	0.261	0.203	0.0285	0.0197	0.0197	0.00504	0.193	0.902	0.813	0.438	0.538	0.214	0.0285
E050	0.0187	2.75e-06	0.0411	-0.52	0.000412	-0.684	0.197	0.0296	0.0173	0.0173	0.00408	0.182	0.915	-0.163	0.493	-0.412	0.21	0.0296
E051	0.0692	2.71e-08	0.131	-0.434	0.0016	-0.577	0.177	0.0235	0.0135	0.0135	0.0144	0.162	-0.144	0.733	0.677	-0.209	0.197	0.0235
E052 missing
E053 missing
E054 missing
E055 missing
E056 missing
E057 missing
E058 missing
E059 missing
E060 missing
E061 missing
E062 missing
E063 missing
E064 missing
E065 missing
E066 missing
E067	0.367	0.000133	0.0321	-0.62	0.0233	0.0397	0.18	-0.994	0.241	0.0271	0.0996	-0.834	-0.845	0.287	0.0244	0.637	-0.952	-0.994
E068	0.162	0.000404	0.39	-0.248	0.393	0.615	0.498	0.0199	0.247	0.247	0.299	0.502	0.687	-0.528	0.231	-0.28	-0.842	0.0199
E069	0.0184	0.00014	0.352	0.39	0.016	-0.47	0.412	0.0154	0.0226	0.142	0.00768	0.382	0.511	-0.74	-0.341	0.364	-0.876	0.0154
E070 missing
E071 missing
E072	0.54	0.0142	-0.342	0.486	0.679	-0.61	-0.711	0.00927	-0.616	0.386	-0.379	0.278	0.315	-0.47	0.485	0.611	-0.918	0.00927
E073	0.201	9.03e-07	0.12	0.415	0.0752	0.156	0.145	0.0219	0.272	0.0661	0.134	0.137	0.766	0.587	0.119	0.572	0.176	0.0219
E074	-0.65	7.33e-06	-0.323	-0.275	0.27	-0.063	0.0904	0.0171	0.565	0.0324	0.473	0.0844	-0.442	-0.689	-0.246	-0.0644	0.135	0.0171
E075	0.0173	1.22e-07	0.0228	-0.559	9.42e-05	-0.391	0.419	0.0147	0.0292	0.0292	0.000222	0.413	0.685	0.47	-0.486	-0.611	0.127	0.0147
E076	0.0914	7.79e-08	0.0437	0.427	7.95e-05	0.612	0.628	0.0297	0.113	0.0021	0.00547	0.0317	0.898	-0.194	0.424	-0.476	0.219	0.0297
E077	0.187	1.09e-08	0.0586	0.448	1.18e-05	0.557	-0.489	0.0209	0.0666	0.000763	0.00155	0.0175	-0.185	-0.336	0.548	-0.309	-0.836	0.0209
E078 missing
E079 missing
E080 missing
E081	0.0647	2.56e-10	0.0515	0.159	0.000179	0.218	0.561	0.0228	0.0767	0.000997	0.012	0.0205	0.889	0.791	0.391	0.495	0.186	0.0228
E082 missing
E083	0.0143	2.04e-06	0.025	-0.632	0.000278	0.505	0.177	0.0288	0.0144	0.0144	0.00303	0.167	0.875	-0.235	0.344	-0.551	0.198	0.0288
E084 missing
E085 missing
E086	0.0156	1.23e-09	0.0384	0.184	4.15e-05	0.266	0.196	0.0303	0.016	0.00149	0.00358	0.0259	0.903	0.816	0.443	0.543	0.21	0.0303
E087	0.0121	3.15e-08	0.025	0.605	1.95e-05	-0.504	0.169	0.0245	0.0118	0.000997	0.00218	0.0205	0.874	-0.237	0.34	-0.17	0.192	0.0245
E088	0.0174	1.16e-09	0.0446	0.211	5.78e-05	0.319	0.197	0.0294	0.0182	0.00177	0.00445	0.0287	0.916	0.838	0.494	0.59	0.211	0.0294
E089 missing
E090 missing
E091 missing
E092 missing
E093 missing
E094 missing
E095 missing
E096 missing
E097 missing
E098 missing
E099 missing
E100 missing
E101	0.151	8.57e-11	0.0799	0.0253	0.000521	0.0186	-0.502	0.0203	0.245	0.000542	0.0306	0.0143	0.736	0.541	0.0861	0.159	-0.842	0.0203
E102	0.0435	3.64e-07	0.00515	-0.606	9.11e-05	0.44	0.51	0.0185	0.0618	0.00865	0.0013	0.131	0.783	-0.388	0.141	-0.388	0.163	0.0185
E103	0.0335	2.76e-07	0.00352	-0.613	5.44e-05	0.455	0.492	0.0171	0.0524	0.00683	0.00088	0.117	0.787	-0.381	0.148	-0.377	0.156	0.0171
E104 missing
E105 missing
E106 missing
E107	0.0401	2.81e-07	0.0376	-0.347	0.0025	-0.518	0.113	0.0165	0.0494	0.00629	0.0257	0.113	0.795	-0.369	0.159	-0.106	0.153	0.0165
E108	0.0323	2.83e-07	0.0102	0.502	0.000335	0.287	0.499	0.0177	0.0469	0.00585	0.00465	0.109	0.734	-0.461	0.0846	-0.504	0.159	0.0177
E109 missing
E110	0.0914	1.28e-09	0.0397	0.409	6.44e-05	0.571	0.614	0.0295	0.107	0.00187	0.00477	0.0297	0.89	0.791	0.392	-0.505	0.212	0.0295
E111	0.0303	5.88e-09	0.0115	0.322	0.000235	0.146	0.486	0.018	0.0411	0.00485	0.00359	0.0993	0.761	0.579	0.112	0.56	0.153	0.018
E112 missing
E113 missing

## Sheet: M1 DNAm d<200 (ZIP)
DNAm	Exon	Intron	5UTR	3UTR	CAG	CAG/Exon	CAG/Intron	CAG/5UTR	CAG/3UTR
E001 missing
E002	0.00697	6.6e-08	0.000135	0.000517	0.000124	0.0247	0.00266	0.00731	0.0365
E003	0.0055	3.24e-08	7.95e-05	0.000287	8.99e-05	0.0217	0.00224	0.00593	0.033
E004 missing
E005 missing
E006 missing
E007 missing
E008	0.00671	5.76e-08	0.000126	0.000501	0.00011	0.0236	0.00249	0.00677	0.0351
E009	0.00319	0.000267	2.53e-05	0.0504	0.00293	0.0187	0.105	0.00464	0.6
E010	0.00138	1.29e-07	5.13e-06	0.000861	0.000272	0.0143	0.0143	0.00299	0.166
E011	0.00679	2.01e-06	0.000126	0.00447	0.000792	0.0234	0.0234	0.00668	0.209
E012 missing
E013 missing
E014	0.00334	1.46e-05	0.000182	0.00939	0.000346	0.016	0.016	0.00358	0.175
E015	0.00352	1.31e-08	0.000181	0.000132	0.000367	0.0164	0.00154	0.0186	0.0264
E016 missing
E017 missing
E018	0.00561	1.49e-06	8.79e-05	0.0032	0.000653	0.0214	0.0214	0.00578	0.201
E019	0.00443	9.4e-07	5.66e-05	0.00236	0.000575	0.0202	0.0202	0.00525	0.196
E020	0.0353	1.26e-06	0.00584	0.0143	0.0134	0.105	0.0185	0.0793	0.188
E021 missing
E022 missing
E023 missing
E024 missing
E025 missing
E026	0.00133	0.00119	1.32e-05	0.011	0.00341	0.00766	0.248	0.00106	0.503
E027 missing
E028 missing
E029 missing
E030	0.00166	4.2e-06	6.55e-06	0.00472	0.000179	0.0118	0.0118	0.00218	0.152
E031	0.00475	1.06e-06	6.68e-05	0.00258	0.000575	0.0202	0.0202	0.00525	0.196
E032 missing
E033	0.0561	1.03e-06	7.02e-05	0.00177	0.000643	0.257	0.00828	0.00746	0.128
E034 missing
E035	0.00553	3.12e-08	8.32e-05	0.000383	8.63e-05	0.0214	0.00219	0.00578	0.0325
E036 missing
E037 missing
E038 missing
E039 missing
E040 missing
E041 missing
E042 missing
E043 missing
E044 missing
E045 missing
E046 missing
E047 missing
E048 missing
E049	0.0055	1.46e-06	7.82e-05	0.00243	0.000545	0.0197	0.0197	0.00504	0.193
E050	0.00369	1.86e-05	3.92e-05	0.013	0.000412	0.0173	0.0173	0.00408	0.182
E051	0.02	4.21e-07	0.000629	0.0371	0.0016	0.0135	0.0135	0.0144	0.162
E052 missing
E053 missing
E054 missing
E055 missing
E056 missing
E057 missing
E058 missing
E059 missing
E060 missing
E061 missing
E062 missing
E063 missing
E064 missing
E065 missing
E066 missing
E067	0.26	0.00041	0.00455	0.5	0.0233	0.241	0.0271	0.0996	-0.834
E068	0.0844	0.00185	0.0224	0.211	0.393	0.247	0.247	0.299	0.502
E069	0.00484	0.000709	0.0446	0.0226	0.016	0.0226	0.142	0.00768	0.382
E070 missing
E071 missing
E072	0.437	0.0335	0.583	0.124	0.679	-0.616	0.386	-0.379	0.278
E073	0.0864	6.71e-06	0.000929	0.00402	0.0752	0.272	0.0661	0.134	0.137
E074	0.648	6.13e-05	0.315	0.351	0.27	0.565	0.0324	0.473	0.0844
E075	0.0027	3.34e-07	1.51e-05	0.0132	9.42e-05	0.0292	0.0292	0.000222	0.413
E076	0.0348	1.32e-06	6.87e-05	0.00253	7.95e-05	0.113	0.0021	0.00547	0.0317
E077	0.0618	7.15e-08	8.51e-05	0.00181	1.18e-05	0.0666	0.000763	0.00155	0.0175
E078 missing
E079 missing
E080 missing
E081	0.0132	1.95e-09	3.63e-05	5.41e-05	0.000179	0.0767	0.000997	0.012	0.0205
E082 missing
E083	0.00314	1.55e-05	2.6e-05	0.00794	0.000278	0.0144	0.0144	0.00303	0.167
E084 missing
E085 missing
E086	0.00439	1.78e-08	4.96e-05	0.000174	4.15e-05	0.016	0.00149	0.00358	0.0259
E087	0.00237	2.62e-07	1.39e-05	0.00574	1.95e-05	0.0118	0.000997	0.00218	0.0205
E088	0.00418	1.91e-08	5.44e-05	0.000218	5.78e-05	0.0182	0.00177	0.00445	0.0287
E089 missing
E090 missing
E091 missing
E092 missing
E093 missing
E094 missing
E095 missing
E096 missing
E097 missing
E098 missing
E099 missing
E100 missing
E101	0.0545	5.27e-10	0.000244	6.43e-06	0.000521	0.245	0.000542	0.0306	0.0143
E102	0.00822	1.72e-06	8.3e-07	0.00866	9.11e-05	0.0618	0.00865	0.0013	0.131
E103	0.00543	8.95e-07	2.34e-07	0.00608	5.44e-05	0.0524	0.00683	0.00088	0.117
E104 missing
E105 missing
E106 missing
E107	0.00658	1.09e-06	2.73e-05	0.0361	0.0025	0.0494	0.00629	0.0257	0.113
E108	0.00843	1.81e-06	7.33e-06	0.00831	0.000335	0.0469	0.00585	0.00465	0.109
E109 missing
E110	0.0339	2.85e-08	6.42e-05	0.00229	6.44e-05	0.107	0.00187	0.00477	0.0297
E111	0.00795	3.67e-08	5.9e-06	0.00113	0.000235	0.0411	0.00485	0.00359	0.0993
E112 missing
E113 missing

## Sheet: M1 H3K4me3
H3K4me3	Exon	Intron	5UTR	3UTR	CAG	GCG	GAC	GAA	CAG/Exon	CAG/Intron	CAG/5UTR	CAG/3UTR	GCG/Exon	GCG/Intron	GCG/5UTR	GCG/3UTR	GAC/Exon	GAA/Intron
E001	0.0053	1.51e-06	0.00316	0.363	0.000795	0.319	0.00609	0.129	0.00723	0.00723	0.00531	0.0655	0.916	0.838	0.494	0.59	0.279	0.129
E002	0.0086	0.000506	0.00447	0.343	0.00336	0.225	0.00948	-0.775	0.016	0.016	0.0162	0.104	0.891	0.795	0.399	0.502	0.312	-0.775
E003	0.0174	2.62e-07	0.026	0.335	0.000339	0.391	0.0308	-0.963	0.0158	0.00147	0.00353	0.0257	0.93	0.865	0.561	0.648	-0.792	-0.963
E004	0.0465	0.000177	0.19	0.24	0.00573	0.639	0.156	-0.956	0.0715	0.0107	0.045	0.0189	0.836	-0.301	-0.387	0.342	-0.817	-0.956
E005	0.297	1.68e-07	0.212	0.511	0.00457	-0.628	0.298	0.124	0.622	0.0127	0.0579	0.287	0.927	0.859	-0.456	0.634	0.49	0.124
E006	0.0333	9.41e-06	0.0164	0.554	0.00675	0.517	0.0756	0.129	0.111	0.111	0.00331	0.314	0.95	0.903	0.666	0.737	0.524	0.129
E007	0.125	1.84e-05	0.307	0.501	0.0422	-0.672	0.0601	0.146	0.253	0.00823	0.111	0.24	0.918	-0.158	-0.496	0.599	0.495	0.146
E008	0.0558	1.77e-06	0.177	0.422	0.0463	0.416	0.0123	0.13	0.0878	0.0149	0.153	0.0998	0.935	0.874	0.583	0.667	0.333	0.13
E009	0.0151	8.83e-09	0.0174	0.298	0.000346	0.155	0.0447	0.0453	0.016	0.00149	0.00358	0.0259	0.866	0.75	0.318	0.423	-0.762	0.0453
E010	0.00714	1.11e-07	0.0182	0.267	0.000819	0.133	0.0198	-0.962	0.00942	0.000742	0.00889	0.0172	0.856	0.732	0.288	0.393	-0.822	-0.962
E011	0.0194	3.45e-05	0.0356	0.315	0.00729	0.153	0.0462	-0.877	0.0308	0.00356	0.0423	0.0433	0.865	0.749	0.314	0.42	-0.759	-0.877
E012	0.0174	6.1e-07	0.0304	0.35	0.00672	0.32	0.00348	-0.955	0.0295	0.00336	0.04	0.0419	0.916	0.839	0.496	0.591	0.242	-0.955
E013	0.0136	1.72e-09	0.0451	0.328	0.000904	0.299	0.0213	0.0298	0.00993	0.000795	0.00954	0.0179	0.911	0.83	0.476	0.573	-0.817	0.0298
E014	0.0203	6e-08	0.0731	0.372	0.00691	0.341	0.0401	0.0745	0.0299	0.00343	0.0408	0.0423	0.92	0.847	0.515	0.608	-0.771	0.0745
E015	0.0235	5.4e-07	0.0125	0.367	0.00109	0.424	0.00272	-0.956	0.0271	0.00301	0.0085	0.0392	0.936	0.876	0.589	0.673	0.228	-0.956
E016	0.0166	5.18e-09	0.064	0.344	0.00208	0.351	0.0314	0.0403	0.0155	0.00143	0.0174	0.0253	0.922	0.851	0.525	0.616	-0.79	0.0403
E017	0.00704	1.21e-08	0.00819	0.278	3.49e-07	0.551	0.136	-0.984	0.00691	0.000495	0.000102	0.0135	0.885	0.784	-0.623	0.482	-0.831	-0.984
E018	0.0388	8.43e-06	0.0267	0.409	0.00753	0.342	0.00785	-0.911	0.0669	0.0102	0.0357	0.0802	0.921	0.848	0.516	0.609	0.297	-0.911
E019	0.0346	2e-07	0.0224	0.386	0.00521	0.373	0.00593	0.0857	0.0562	0.00805	0.0272	0.0698	0.927	0.859	0.545	0.634	0.277	0.0857
E020	0.0262	1.46e-07	0.00741	0.349	0.00204	0.268	0.00376	0.0794	0.0363	0.00444	0.0136	0.0493	0.904	0.817	0.445	0.545	0.247	0.0794
E021	0.0254	8.19e-06	0.117	0.38	0.011	0.37	0.0996	-0.918	0.08	0.0131	0.0472	0.0926	0.926	0.858	0.543	0.632	-0.681	-0.918
E022	0.0554	1.03e-06	0.172	0.41	0.0175	0.424	0.014	-0.961	0.0998	0.0178	0.0664	0.111	0.936	0.876	0.589	0.673	0.343	-0.961
E023	0.022	0.000152	0.0102	0.292	0.000988	0.38	0.0427	-0.908	0.0259	0.0259	0.00789	0.0378	0.845	0.714	0.642	0.365	0.235	-0.908
E024	0.246	0.000147	0.073	0.42	0.00362	0.338	0.106	-0.83	0.309	0.0166	0.0616	0.106	0.92	0.846	0.513	0.606	0.327	-0.83
E025	0.023	8.19e-06	0.035	0.31	0.00184	0.393	0.268	0.0927	0.0346	0.0346	0.0126	0.0474	0.849	0.72	0.653	0.373	-0.747	0.0927
E026	0.0112	1.47e-06	0.0166	0.265	0.000346	0.315	0.194	0.0585	0.016	0.016	0.00358	0.0259	0.827	0.684	0.585	0.32	-0.792	0.0585
E027	0.0447	4.41e-07	0.0395	0.395	0.000365	0.287	0.317	0.126	0.0381	0.00474	0.0029	0.0512	0.908	0.825	0.464	0.562	-0.718	0.126
E028	0.25	0.0381	0.542	0.626	0.117	-0.584	-0.609	-0.786	0.283	0.283	0.316	0.374	0.855	0.73	-0.329	0.39	-0.676	-0.786
E029	0.128	1.38e-07	-0.525	0.245	0.0149	-0.217	0.0757	-0.983	0.138	0.00197	0.143	0.00514	0.677	0.458	-0.0783	0.372	-0.878	-0.983
E030	0.054	0.000118	0.0636	0.334	0.0139	0.111	0.135	-0.946	0.0519	0.0519	0.0277	0.116	0.74	0.547	0.342	0.164	-0.832	-0.946
E031	0.054	3.13e-06	0.255	0.403	0.0098	-0.536	0.121	0.0387	0.043	0.043	0.0208	0.102	0.79	0.624	-0.227	0.243	-0.842	0.0387
E032	0.00704	1.94e-05	0.0155	0.115	0.00112	-0.513	0.00088	-0.939	0.0111	0.0111	0.00197	0.00101	0.721	0.52	-0.395	0.467	0.172	-0.939
E033	0.058	9.53e-06	0.0476	0.194	0.000787	0.0883	0.541	-0.948	0.0646	0.00922	0.0386	0.0169	0.829	0.688	0.224	0.326	-0.824	-0.948
E034	0.0586	3.57e-07	0.0221	0.371	0.00132	0.567	0.0201	0.0449	0.0783	0.0122	0.0125	0.0209	0.745	0.555	-0.646	0.522	0.179	0.0449
E035	0.00104	5.07e-06	0.00358	0.29	0.000147	0.557	0.00104	-0.961	0.000886	0.0108	0.000245	0.0191	0.887	0.786	-0.619	0.486	0.179	-0.961
E036	0.0183	2.64e-05	0.023	0.286	0.000955	0.498	0.0403	-0.94	0.0255	0.0255	0.00133	0.0374	0.874	0.763	-0.661	0.445	-0.771	-0.94
E037	0.0954	0.00517	0.0686	0.376	0.104	0.515	0.0523	-0.857	0.162	0.162	0.148	0.0482	0.729	0.532	0.626	0.485	0.252	-0.857
E038	0.269	0.00372	0.275	0.368	0.061	0.486	0.632	-0.884	0.382	0.119	0.248	0.0336	0.721	0.519	0.604	0.466	-0.779	-0.884
E039	0.0179	0.000106	0.058	0.272	0.00404	0.441	0.0392	-0.925	0.0223	0.0223	0.0279	0.0336	0.861	0.741	0.691	0.406	0.227	-0.925
E040	0.127	0.0028	0.344	0.411	0.0428	-0.433	0.26	-0.817	0.178	0.0405	0.169	0.0538	0.745	0.555	-0.334	0.522	-0.751	-0.817
E041	0.0938	8.9e-06	0.135	0.485	0.0126	0.509	0.196	0.0879	0.102	0.0178	0.0759	0.0281	0.802	0.643	0.509	0.66	-0.791	0.0879
E042	0.139	0.00804	0.142	0.248	0.065	0.316	0.314	-0.87	0.215	0.215	0.22	0.0678	0.827	0.684	0.585	0.32	0.28	-0.87
E043	0.0259	0.000146	0.0816	0.59	0.000189	-0.544	0.649	-0.913	0.0293	0.0293	0.0096	0.0416	0.864	0.747	-0.689	-0.584	-0.77	-0.913
E044	0.0177	4.16e-08	0.00527	0.251	6.58e-05	0.128	0.182	0.0536	0.0192	0.00189	0.00484	0.0299	0.854	0.729	0.283	0.387	0.2	0.0536
E045	0.0294	0.000583	0.0453	0.549	0.00198	0.608	0.247	-0.878	0.0358	0.0358	0.0512	0.0488	0.828	0.686	0.589	-0.678	0.241	-0.878
E046	0.221	9.23e-05	0.276	0.342	0.0198	-0.521	0.128	-0.915	0.265	0.00893	0.127	0.0165	0.718	0.516	-0.402	0.461	-0.837	-0.915
E047	0.0291	0.005	0.0668	0.177	0.0062	-0.581	0.266	-0.866	0.0282	0.139	0.0378	0.00282	0.777	0.604	-0.563	0.599	0.252	-0.866
E048	0.281	0.000604	0.221	0.587	0.03	-0.212	0.0475	-0.864	0.437	0.0317	0.134	0.0443	0.679	0.461	-0.235	-0.624	0.244	-0.864
E049	0.0147	1.55e-08	0.0196	0.305	5.19e-05	0.486	0.0354	0.0477	0.0174	0.00167	0.00414	0.0277	0.871	0.759	-0.669	0.437	0.219	0.0477
E050	0.0251	2.63e-06	0.0792	0.353	0.00217	0.63	0.282	0.0764	0.0373	0.0373	0.0142	0.0504	0.902	0.813	-0.563	0.538	-0.738	0.0764
E051	0.002	1.24e-05	0.0195	0.33	0.000506	0.651	0.0324	-0.955	0.00187	0.019	0.000746	0.0297	0.906	0.821	-0.547	0.553	-0.788	-0.955
E052	0.0115	3.17e-05	0.0661	0.297	0.00258	0.383	0.224	-0.944	0.0174	0.0174	0.0202	0.0277	0.846	0.716	0.644	0.367	-0.774	-0.944
E053	0.0654	2.65e-09	0.0998	0.309	0.00169	0.256	0.171	0.0355	0.0859	0.00124	0.0592	0.0232	0.9	0.81	0.432	0.533	-0.807	0.0355
E054	0.076	1.23e-07	0.0728	0.337	0.000412	0.325	0.195	-0.973	0.0999	0.00165	0.02	0.0276	0.917	0.841	0.5	0.595	-0.791	-0.973
E055	0.0921	1.51e-07	0.0407	0.476	3.78e-05	0.358	0.0988	-0.94	0.0783	0.000888	0.00221	0.091	0.924	0.854	0.532	0.623	0.319	-0.94
E056	0.159	1.59e-06	0.172	0.544	0.000391	0.397	0.187	-0.902	0.156	0.00317	0.0112	0.16	0.931	0.867	0.566	0.653	0.407	-0.902
E057	0.0179	6.39e-05	0.092	0.327	0.000313	0.61	0.608	-0.978	0.0153	0.0916	0.00332	0.025	0.898	0.806	-0.579	0.523	-0.791	-0.978
E058	0.021	1.26e-07	0.111	0.325	0.000313	0.653	0.205	0.0263	0.0153	0.0153	0.00332	0.025	0.907	0.822	-0.545	0.555	-0.785	0.0263
E059	0.119	1.58e-05	0.205	0.486	0.000145	-0.61	0.476	-0.918	0.117	0.0223	0.00565	0.126	0.93	0.865	-0.44	0.648	0.372	-0.918
E060 missing
E061	0.00356	1.95e-05	0.0198	0.338	0.000653	0.668	0.0369	0.051	0.00219	0.116	0.000939	0.0325	0.909	0.827	-0.533	0.566	0.223	0.051
E062	0.152	4.99e-05	0.235	0.325	0.0234	0.557	0.0817	-0.872	0.228	0.00865	0.238	0.0728	0.887	0.786	-0.619	0.486	0.297	-0.872
E063	0.0329	5.27e-06	0.103	0.35	0.00401	0.624	0.0803	-0.913	0.0498	0.00681	0.0773	0.0633	0.9	0.811	-0.568	0.533	0.295	-0.913
E064 missing
E065	0.00613	1.39e-05	0.0355	0.245	0.000698	0.448	0.154	-0.941	0.00865	0.00865	0.00791	0.0161	0.862	0.743	-0.695	0.411	-0.818	-0.941
E066	0.0227	8.5e-07	0.0675	0.223	0.000353	-0.463	0.0545	0.114	0.0376	0.00465	0.00282	0.0507	0.81	0.656	-0.183	0.282	-0.744	0.114
E067	0.049	0.000155	0.0924	0.406	0.0186	0.565	0.0165	-0.861	0.103	0.0185	0.0693	0.113	0.888	0.789	-0.613	0.491	0.358	-0.861
E068	0.00841	2.27e-06	0.0928	0.437	0.00315	-0.372	0.0142	0.113	0.0154	0.0154	0.0154	0.102	0.902	0.813	-0.183	0.537	0.345	0.113
E069	0.0539	2.99e-06	0.0129	0.418	0.00652	0.264	0.0147	-0.88	0.12	0.00194	0.0269	0.129	0.903	0.815	0.441	0.541	0.348	-0.88
E070	0.023	4.93e-07	0.0777	0.377	0.00115	-0.684	0.0037	-0.959	0.0278	0.0031	0.00882	0.0399	0.915	0.838	-0.508	0.589	0.246	-0.959
E071	0.00601	2.15e-05	0.0234	0.421	0.00709	0.294	0.0106	-0.898	0.00982	0.00982	0.0342	0.0784	0.91	0.828	0.47	0.568	0.321	-0.898
E072	0.0485	6.51e-05	0.0269	0.409	0.0201	0.252	0.0144	-0.883	0.107	0.0196	0.0734	0.117	0.899	0.809	0.428	0.529	0.346	-0.883
E073	0.0942	0.000128	0.178	0.461	0.0471	0.615	0.0229	-0.865	0.161	0.0351	0.135	0.164	0.899	0.808	-0.575	0.527	0.388	-0.865
E074	0.0161	0.000149	0.114	0.449	0.00905	0.451	0.0213	-0.841	0.0279	0.0279	0.0346	0.143	0.863	0.745	-0.693	0.413	0.382	-0.841
E075	0.0568	8.47e-06	0.0243	0.447	0.000424	0.361	0.381	-0.915	0.0838	0.014	0.00259	0.0962	0.925	0.855	0.534	0.625	-0.682	-0.915
E076	0.015	0.000304	0.0155	0.414	0.0103	0.247	0.0185	-0.816	0.03	0.03	0.0381	0.15	0.898	0.806	0.423	0.524	0.368	-0.816
E077	0.0303	0.000137	0.0325	0.338	0.00434	0.471	0.0761	-0.916	0.0516	0.0516	0.0238	0.0652	0.868	0.753	-0.679	0.427	0.289	-0.916
E078	0.0427	0.000415	0.0454	0.395	0.00569	0.635	0.0778	-0.887	0.0586	0.0586	0.0291	0.0721	0.903	0.815	-0.559	0.542	0.292	-0.887
E079	0.0598	6.19e-07	0.167	0.444	0.000224	-0.648	0.495	-0.912	0.133	0.00234	0.00763	0.14	0.923	0.852	-0.474	0.618	-0.617	-0.912
E080	0.0138	9.18e-08	0.166	0.309	0.000412	-0.541	0.191	-0.967	0.0173	0.00165	0.02	0.0276	0.865	0.748	-0.296	0.419	-0.794	-0.967
E081	0.189	1.86e-05	-0.608	0.362	0.0098	-0.459	0.00458	-0.971	0.116	0.00134	0.113	0.0532	-0.788	0.379	-0.149	0.374	-0.893	-0.971
E082	0.0118	6.52e-08	0.0469	0.321	0.000154	0.63	0.0224	-0.975	0.011	0.00091	0.00194	0.0194	0.902	0.813	-0.563	0.538	-0.814	-0.975
E083	0.27	0.000803	0.252	-0.518	0.296	-0.433	0.0592	-0.857	0.495	0.0447	0.389	0.0581	0.598	0.357	0.589	-0.461	-0.737	-0.857
E084	0.0013	2.11e-07	0.0572	0.287	0.000179	-0.638	0.0223	-0.963	0.000997	0.000997	0.00218	0.0205	0.841	0.707	-0.373	0.353	-0.814	-0.963
E085	0.0222	9.95e-07	0.0393	0.315	0.000102	-0.574	0.0415	-0.947	0.0228	0.00239	0.00107	0.0342	0.857	0.735	-0.321	0.397	-0.768	-0.947
E086	0.0108	2.47e-05	0.122	-0.603	0.00601	-0.259	0.00132	-0.947	0.011	0.011	0.011	0.147	0.73	0.534	-0.143	0.488	0.19	-0.947
E087	0.00515	8.16e-09	0.158	0.252	0.000327	-0.251	0.012	-0.987	0.00578	0.000393	0.00457	0.0118	0.866	0.749	-0.0813	0.421	-0.851	-0.987
E088	0.0367	0.00223	0.0575	0.467	0.00514	-0.491	0.0825	-0.844	0.0559	0.0559	0.00612	0.0695	0.728	0.529	-0.379	0.482	-0.702	-0.844
E089	0.012	2.73e-06	0.0668	0.279	0.00279	0.364	0.218	-0.973	0.0182	0.0182	0.0214	0.0287	0.841	0.707	0.629	0.354	-0.777	-0.973
E090	0.0546	2.52e-06	0.0282	0.286	0.000191	0.454	0.156	-0.973	0.0783	0.0122	0.00229	0.0209	0.864	0.746	-0.691	0.415	-0.817	-0.973
E091	0.0518	4.44e-08	0.0567	0.177	0.000803	0.341	0.151	-0.97	0.0651	0.000732	0.00876	0.017	0.753	0.567	-0.627	0.182	-0.82	-0.97
E092	0.00143	1.61e-07	0.0265	0.289	0.000307	0.424	0.0306	-0.964	0.00138	0.00138	0.00327	0.0248	0.856	0.733	0.677	0.395	-0.792	-0.964
E093	0.0185	8.49e-05	0.207	0.519	0.00532	-0.152	0.0394	-0.914	0.0259	0.0259	0.00789	0.0378	0.773	0.598	-0.0846	0.59	-0.773	-0.914
E094	0.0977	0.00011	0.0844	-0.511	0.00321	-0.289	0.282	-0.868	0.283	0.0811	0.0109	0.264	0.918	0.843	-0.495	-0.401	0.479	-0.868
E095	0.00114	8.39e-07	0.011	0.297	0.000893	0.551	0.0343	0.0505	0.00266	0.0247	0.00125	0.0365	0.885	0.784	-0.623	0.482	-0.784	0.0505
E096	0.0234	8.3e-05	0.0876	0.143	0.0107	0.681	-0.653	0.221	0.134	0.134	0.0288	0.0756	0.912	0.832	-0.522	0.576	-0.478	0.221
E097	0.0131	8.97e-05	0.0496	0.327	0.00475	0.308	0.194	-0.921	0.0243	0.0243	0.0313	0.036	0.913	0.834	0.484	0.581	-0.792	-0.921
E098	0.0455	9.4e-05	0.333	0.4	0.0224	-0.671	0.463	-0.929	0.112	0.112	0.0794	0.122	0.918	0.843	-0.495	0.6	-0.636	-0.929
E099	0.142	0.0125	0.194	0.148	0.0077	0.513	0.465	-0.764	0.128	0.128	0.0306	0.0168	0.877	0.769	-0.651	0.455	-0.635	-0.764
E100	0.0103	1.59e-05	0.0993	0.304	0.00152	-0.685	0.167	-0.943	0.0131	0.0131	0.0139	0.0222	0.915	0.837	-0.509	0.588	-0.81	-0.943
E101	0.0415	1.46e-05	0.0109	-0.381	0.00332	-0.31	0.00568	0.0957	0.0455	0.0455	0.00411	0.059	0.85	0.722	0.657	-0.225	0.274	0.0957
E102	0.0377	0.000174	0.0121	0.349	0.00066	0.508	0.0707	-0.902	0.0482	0.0482	0.00459	0.0618	0.876	0.767	-0.654	0.452	0.282	-0.902
E103	0.217	4.68e-05	0.336	0.399	0.0157	0.595	0.421	-0.881	0.308	0.0165	0.167	0.106	0.894	0.8	-0.591	0.512	-0.66	-0.881
E104	0.0098	4.53e-06	0.0134	0.327	0.000836	0.332	0.0195	-0.968	0.00952	0.00952	0.00902	0.0173	0.919	0.844	0.507	0.601	0.177	-0.968
E105	0.00497	7.23e-08	0.0284	0.412	0.00247	0.457	0.00445	0.074	0.00501	0.00501	0.0157	0.0529	0.941	0.886	0.618	0.697	0.258	0.074
E106	0.0264	0.00263	0.00893	0.125	0.000697	0.22	0.516	0.238	0.0429	0.185	0.00312	0.0267	0.89	0.792	0.393	0.497	-0.606	0.238
E107	0.023	1.25e-06	0.00886	0.601	0.000365	0.47	0.266	-0.955	0.0381	0.00474	0.0029	0.0512	0.867	0.752	0.321	-0.575	-0.748	-0.955
E108	0.0353	0.00018	0.0449	0.346	0.00488	0.499	0.085	-0.922	0.0545	0.0545	0.026	0.0681	0.874	0.764	-0.66	0.446	0.301	-0.922
E109	0.319	2.23e-05	0.0382	0.43	0.00148	0.637	0.167	0.168	0.372	0.0254	0.00704	0.136	0.903	0.816	-0.558	0.543	0.389	0.168
E110	0.252	0.00504	0.185	0.606	0.183	0.481	0.15	-0.797	0.352	0.117	0.415	0.126	0.794	0.631	0.487	0.641	0.374	-0.797
E111	0.0415	2.67e-07	0.0793	0.395	0.00124	0.669	0.0868	0.0652	0.0621	0.00922	0.0318	0.0756	0.91	0.827	-0.532	0.567	0.304	0.0652
E112	0.0739	9.1e-08	0.0549	0.309	0.000138	0.286	0.157	-0.967	0.0705	0.000851	0.0102	0.0186	0.908	0.825	0.463	0.561	-0.816	-0.967
E113	0.084	9.15e-06	0.0547	0.582	0.0116	0.413	0.138	0.244	0.263	0.0559	0.0264	0.506	0.934	0.873	0.58	0.665	0.61	0.244

## Sheet: M1 H3K4me3 (ZIP)
H3K4me3	Exon	Intron	5UTR	3UTR	CAG	CAG/Exon	CAG/Intron	CAG/5UTR	CAG/3UTR
E001	0.000209	5.67e-06	8.35e-09	0.000533	0.000795	0.00723	0.00723	0.00531	0.0655
E002	0.000593	0.000477	2.98e-07	0.00115	0.00336	0.016	0.016	0.0162	0.104
E003	0.00058	7.45e-07	1.98e-07	0.000176	0.000339	0.0158	0.00147	0.00353	0.0257
E004	0.00203	0.000483	5.97e-05	4.84e-05	0.00573	0.0715	0.0107	0.045	0.0189
E005	0.484	0.000116	0.0403	0.0526	0.00457	0.622	0.0127	0.0579	0.287
E006	0.083	0.002	0.00245	0.0976	0.00675	0.111	0.111	0.00331	0.314
E007	0.235	0.00339	0.103	0.0567	0.0422	0.253	0.00823	0.111	0.24
E008	0.0206	2.88e-05	0.000901	0.00309	0.0463	0.0878	0.0149	0.153	0.0998
E009	0.00302	1.92e-07	6.65e-06	0.000501	0.000346	0.016	0.00149	0.00358	0.0259
E010	0.000138	1.69e-07	1.58e-07	6.29e-05	0.000819	0.00942	0.000742	0.00889	0.0172
E011	0.00136	0.000121	2.98e-06	0.000311	0.00729	0.0308	0.00356	0.0423	0.0433
E012	0.00233	1.63e-05	1.4e-06	0.000585	0.00672	0.0295	0.00336	0.04	0.0419
E013	0.000349	2.6e-09	6.27e-07	0.000151	0.000904	0.00993	0.000795	0.00954	0.0179
E014	0.00152	3.53e-07	6.08e-06	0.000533	0.00691	0.0299	0.00343	0.0408	0.0423
E015	0.00144	4.86e-06	1.39e-07	0.00049	0.00109	0.0271	0.00301	0.0085	0.0392
E016	0.00079	1.89e-08	2.14e-06	0.000269	0.00208	0.0155	0.00143	0.0174	0.0253
E017	9.8e-05	9.8e-09	5.29e-09	4.91e-05	3.49e-07	0.00691	0.000495	0.000102	0.0135
E018	0.00711	0.000141	3.12e-06	0.00167	0.00753	0.0669	0.0102	0.0357	0.0802
E019	0.00439	3.86e-06	9.53e-07	0.00103	0.00521	0.0562	0.00805	0.0272	0.0698
E020	0.00204	1.69e-06	5.64e-08	0.000573	0.00204	0.0363	0.00444	0.0136	0.0493
E021	0.0173	0.000287	0.00102	0.00266	0.011	0.08	0.0131	0.0472	0.0926
E022	0.0779	0.000485	0.0155	0.014	0.0175	0.0998	0.0178	0.0664	0.111
E023	0.00216	0.000551	3e-07	0.000409	0.000988	0.0259	0.0259	0.00789	0.0378
E024	0.123	0.000583	8.41e-05	0.00272	0.00362	0.309	0.0166	0.0616	0.106
E025	0.00275	5.85e-05	7.58e-06	0.00071	0.00184	0.0346	0.0346	0.0126	0.0474
E026	0.000824	6.55e-06	9.52e-07	0.000226	0.000346	0.016	0.016	0.00358	0.0259
E027	0.00762	1.18e-06	7.93e-06	0.00131	0.000365	0.0381	0.00474	0.0029	0.0512
E028	0.0779	0.04	0.0249	0.0107	0.117	0.283	0.283	0.316	0.374
E029	0.00592	8.16e-08	0.0192	0.000113	0.0149	0.138	0.00197	0.143	0.00514
E030	0.00601	0.000305	2.33e-05	0.000571	0.0139	0.0519	0.0519	0.0277	0.116
E031	0.00331	4.87e-06	0.000329	0.000524	0.0098	0.043	0.043	0.0208	0.102
E032	0.000906	9.84e-05	6e-06	8.21e-05	0.00112	0.0111	0.0111	0.00197	0.00101
E033	0.00338	1.7e-05	1.53e-06	6.12e-05	0.000787	0.0646	0.00922	0.0386	0.0169
E034	0.011	3.28e-06	2.28e-05	0.00139	0.00132	0.0783	0.0122	0.0125	0.0209
E035	1.94e-05	1.01e-05	4.77e-09	0.000124	0.000147	0.000886	0.0108	0.000245	0.0191
E036	0.00319	0.000306	3.25e-06	0.000387	0.000955	0.0255	0.0255	0.00133	0.0374
E037	0.0234	0.0129	0.000254	0.00297	0.104	0.162	0.162	0.148	0.0482
E038	0.097	0.00735	0.00344	0.00186	0.061	0.382	0.119	0.248	0.0336
E039	0.00277	0.000403	1.66e-05	0.000257	0.00404	0.0223	0.0223	0.0279	0.0336
E040	0.0383	0.00385	0.00735	0.00308	0.0428	0.178	0.0405	0.169	0.0538
E041	0.015	1.8e-05	0.000122	0.00179	0.0126	0.102	0.0178	0.0759	0.0281
E042	0.0494	0.0225	0.000604	0.000909	0.065	0.215	0.215	0.22	0.0678
E043	0.00546	0.000399	0.000105	0.00623	0.000189	0.0293	0.0293	0.0096	0.0416
E044	0.00171	1.21e-07	1e-07	0.000248	6.58e-05	0.0192	0.00189	0.00484	0.0299
E045	0.00331	0.00106	2.07e-05	0.00348	0.00198	0.0358	0.0358	0.0512	0.0488
E046	0.0344	4.07e-05	0.0022	0.000607	0.0198	0.265	0.00893	0.127	0.0165
E047	0.00568	0.0107	0.000162	0.000363	0.0062	0.0282	0.139	0.0378	0.00282
E048	0.136	0.00221	0.00656	0.0169	0.03	0.437	0.0317	0.134	0.0443
E049	0.00113	1.86e-07	9.21e-07	0.000396	5.19e-05	0.0174	0.00167	0.00414	0.0277
E050	0.00517	5.53e-05	4.85e-05	0.000824	0.00217	0.0373	0.0373	0.0142	0.0504
E051	9.8e-05	9e-05	3.3e-07	0.000363	0.000506	0.00187	0.019	0.000746	0.0297
E052	0.00152	0.000215	1.49e-05	0.000325	0.00258	0.0174	0.0174	0.0202	0.0277
E053	0.00822	1.52e-08	1.25e-05	0.000218	0.00169	0.0859	0.00124	0.0592	0.0232
E054	0.00929	1.08e-06	3.9e-06	0.000281	0.000412	0.0999	0.00165	0.02	0.0276
E055	0.161	4.92e-05	0.00113	0.0213	3.78e-05	0.0783	0.000888	0.00221	0.091
E056	0.369	0.000753	0.0269	0.0837	0.000391	0.156	0.00317	0.0112	0.16
E057	0.00288	0.000443	7.83e-05	0.00061	0.000313	0.0153	0.0916	0.00332	0.025
E058	0.00385	8.7e-07	7.49e-05	0.000777	0.000313	0.0153	0.0153	0.00332	0.025
E059	0.251	0.00232	0.0243	0.0424	0.000145	0.117	0.0223	0.00565	0.126
E060 missing
E061	0.000277	7.52e-05	1.22e-06	0.000533	0.000653	0.00219	0.116	0.000939	0.0325
E062	0.0407	0.000116	0.000553	0.000616	0.0234	0.228	0.00865	0.238	0.0728
E063	0.00706	0.000167	0.000121	0.00151	0.00401	0.0498	0.00681	0.0773	0.0633
E064 missing
E065	3.57e-05	1.23e-05	1e-07	2.4e-05	0.000698	0.00865	0.00865	0.00791	0.0161
E066	0.00281	5.63e-06	8.08e-05	0.000675	0.000353	0.0376	0.00465	0.00282	0.0507
E067	0.0231	0.00189	0.000291	0.00401	0.0186	0.103	0.0185	0.0693	0.113
E068	0.00227	0.000142	0.000215	0.00611	0.00315	0.0154	0.0154	0.0154	0.102
E069	0.0254	0.000215	1.11e-05	0.00448	0.00652	0.12	0.00194	0.0269	0.129
E070	0.00933	1.44e-05	7.67e-05	0.00146	0.00115	0.0278	0.0031	0.00882	0.0399
E071	0.00107	0.000666	6.19e-06	0.0024	0.00709	0.00982	0.00982	0.0342	0.0784
E072	0.0196	0.00183	2.9e-05	0.00367	0.0201	0.107	0.0196	0.0734	0.117
E073	0.0673	0.00605	0.00378	0.0141	0.0471	0.161	0.0351	0.135	0.164
E074	0.0087	0.00415	0.0068	0.0142	0.00905	0.0279	0.0279	0.0346	0.143
E075	0.0343	0.000456	4.02e-05	0.00673	0.000424	0.0838	0.014	0.00259	0.0962
E076	0.00708	0.00522	3.32e-05	0.00889	0.0103	0.03	0.03	0.0381	0.15
E077	0.00666	0.0021	2.34e-05	0.00224	0.00434	0.0516	0.0516	0.0238	0.0652
E078	0.00894	0.00329	1.7e-05	0.00224	0.00569	0.0586	0.0586	0.0291	0.0721
E079	0.0625	0.0001	0.00474	0.0115	0.000224	0.133	0.00234	0.00763	0.14
E080	0.000963	1.16e-06	0.000259	0.000284	0.000412	0.0173	0.00165	0.02	0.0276
E081	0.0974	0.000255	0.328	0.16	0.0098	0.116	0.00134	0.113	0.0532
E082	0.000694	4.18e-07	1.59e-06	0.000187	0.000154	0.011	0.00091	0.00194	0.0194
E083	0.148	0.00581	0.0209	0.0887	0.296	0.495	0.0447	0.389	0.0581
E084	1.74e-05	3.39e-07	1.06e-05	0.000208	0.000179	0.000997	0.000997	0.00218	0.0205
E085	0.00198	6.63e-06	1.8e-05	0.000703	0.000102	0.0228	0.00239	0.00107	0.0342
E086	0.000499	4.8e-05	0.000158	0.0125	0.00601	0.011	0.011	0.011	0.147
E087	3.15e-05	4.32e-09	1.14e-05	3.28e-05	0.000327	0.00578	0.000393	0.00457	0.0118
E088	0.0115	0.00801	0.000641	0.0125	0.00514	0.0559	0.0559	0.00612	0.0695
E089	0.0018	8.19e-05	5.44e-05	0.000332	0.00279	0.0182	0.0182	0.0214	0.0287
E090	0.00508	6.11e-06	7e-07	0.000125	0.000191	0.0783	0.0122	0.00229	0.0209
E091	0.00493	3.69e-07	4.93e-05	0.00011	0.000803	0.0651	0.000732	0.00876	0.017
E092	3.03e-05	7.18e-07	2.1e-06	0.000248	0.000307	0.00138	0.00138	0.00327	0.0248
E093	0.00293	0.000338	0.00267	0.00424	0.00532	0.0259	0.0259	0.00789	0.0378
E094	0.234	0.0151	0.0118	0.21	0.00321	0.283	0.0811	0.0109	0.264
E095	1.47e-05	5.57e-06	7.81e-08	0.000201	0.000893	0.00266	0.0247	0.00125	0.0365
E096	0.0375	0.0047	0.00788	0.00419	0.0107	0.134	0.134	0.0288	0.0756
E097	0.000151	6.73e-05	5.16e-07	0.000108	0.00475	0.0243	0.0243	0.0313	0.036
E098	0.0363	0.00605	0.0231	0.0105	0.0224	0.112	0.112	0.0794	0.122
E099	0.0685	0.0248	0.00885	0.000792	0.0077	0.128	0.128	0.0306	0.0168
E100	0.000129	1.4e-05	1.4e-06	7.79e-05	0.00152	0.0131	0.0131	0.0139	0.0222
E101	0.0124	0.00024	4.91e-06	0.0786	0.00332	0.0455	0.0455	0.00411	0.059
E102	0.00847	0.00177	4.29e-06	0.0022	0.00066	0.0482	0.0482	0.00459	0.0618
E103	0.12	0.00135	0.00886	0.00557	0.0157	0.308	0.0165	0.167	0.106
E104	9.8e-05	4.25e-06	5.22e-09	8.32e-05	0.000836	0.00952	0.00952	0.00902	0.0173
E105	0.000339	6.22e-07	1.99e-06	0.000824	0.00247	0.00501	0.00501	0.0157	0.0529
E106	0.00697	0.00827	5.46e-06	0.000385	0.000697	0.0429	0.185	0.00312	0.0267
E107	0.00786	0.000116	2.39e-06	0.00997	0.000365	0.0381	0.00474	0.0029	0.0512
E108	0.0117	0.00397	4.94e-05	0.00196	0.00488	0.0545	0.0545	0.026	0.0681
E109	0.214	0.000418	0.000183	0.00839	0.00148	0.372	0.0254	0.00704	0.136
E110	0.154	0.0262	0.00961	0.0384	0.183	0.352	0.117	0.415	0.126
E111	0.0218	3.61e-05	0.00023	0.00382	0.00124	0.0621	0.00922	0.0318	0.0756
E112	0.00513	1.65e-07	6.2e-07	8.65e-05	0.000138	0.0705	0.000851	0.0102	0.0186
E113	0.281	0.00321	0.0198	0.227	0.0116	0.263	0.0559	0.0264	0.506

## Sheet: M1 H3K4me3 d<200
H3K4me3	Exon	Intron	5UTR	3UTR	CAG	GCG	GAC	GAA	CAG/Exon	CAG/Intron	CAG/5UTR	CAG/3UTR	GCG/Exon	GCG/Intron	GCG/5UTR	GCG/3UTR	GAC/Exon	GAA/Intron
E001	0.0101	1.64e-05	0.00611	0.404	0.00274	0.36	0.0113	0.187	0.0143	0.0143	0.0138	0.0974	0.924	0.854	0.533	0.624	0.325	0.187
E002	0.033	0.00688	0.0204	0.469	0.0284	0.337	0.0288	1	0.0541	0.0541	0.0821	0.21	0.92	0.846	0.512	0.605	0.412	1
E003	0.0294	6.12e-08	0.0138	0.376	0.00141	0.422	0.00342	0.0634	0.0306	0.00353	0.0103	0.0431	0.936	0.876	0.588	0.672	0.241	0.0634
E004	0.0166	9.41e-06	0.011	0.306	0.000159	0.501	0.0447	1	0.0273	0.00304	0.00152	0.0394	0.874	0.765	0.734	0.447	1	1
E005	0.556	1.29e-05	0.252	0.613	0.023	0.506	0.436	0.24	0.77	0.0331	0.161	0.418	0.949	0.9	0.657	0.73	0.577	0.24
E006	0.104	4.06e-05	0.0651	0.668	0.00679	0.636	0.146	0.281	0.218	0.0424	0.0169	0.458	0.966	0.933	0.757	0.812	0.618	0.281
E007	0.282	4.13e-05	0.444	0.621	0.211	0.443	0.129	0.281	0.484	0.0348	0.359	0.426	0.939	0.882	0.605	0.686	0.6	0.281
E008	0.0297	6.85e-05	0.0826	0.489	0.0229	0.483	0.0285	0.217	0.0477	0.0477	0.07	0.195	0.945	0.894	0.639	0.714	0.411	0.217
E009	0.0279	2e-07	0.0165	0.356	0.00201	0.221	0.00716	0.0843	0.036	0.0044	0.0134	0.049	0.89	0.792	0.394	0.497	0.29	0.0843
E010	0.0125	2.14e-08	0.0303	0.295	0.00208	0.169	0.029	0.0616	0.0155	0.00143	0.0174	0.0253	0.872	0.76	0.335	0.44	1	0.0616
E011	0.03	0.000117	0.0535	0.341	0.0126	0.204	0.0601	1	0.0418	0.00538	0.0623	0.0552	0.885	0.783	0.376	0.48	1	1
E012	0.00382	1.07e-07	0.00504	0.386	0.000639	0.357	0.00526	0.0686	0.00642	0.00642	0.00448	0.0612	0.924	0.853	0.53	0.621	0.269	0.0686
E013	0.0177	7.12e-09	0.0246	0.347	0.000267	0.331	0.0257	0.0428	0.0142	0.00127	0.00294	0.0236	0.918	0.843	0.506	0.6	1	0.0428
E014	0.0346	3.59e-07	0.0151	0.397	0.0031	0.387	0.00445	0.0986	0.0441	0.00578	0.0185	0.0575	0.929	0.864	0.557	0.645	0.258	0.0986
E015	0.0329	6.41e-08	0.0187	0.393	0.00285	0.444	0.00416	0.0616	0.0424	0.00548	0.0174	0.0558	0.939	0.883	0.607	0.687	0.253	0.0616
E016	0.0251	2.45e-08	0.0117	0.368	0.000726	0.379	0.00282	0.0541	0.0225	0.00234	0.00626	0.0338	0.928	0.861	0.55	0.639	0.23	0.0541
E017	0.0105	5.05e-10	0.0036	0.302	9.35e-07	0.255	0.149	0.0257	0.00983	0.000784	0.000204	0.0178	0.9	0.81	0.431	0.532	1	0.0257
E018	0.0639	2.53e-06	0.0503	0.458	0.0256	0.381	0.0135	0.131	0.12	0.023	0.0874	0.128	0.928	0.862	0.552	0.641	0.34	0.131
E019	0.0512	1.33e-06	0.0344	0.421	0.0108	0.397	0.00954	0.121	0.0791	0.0129	0.0465	0.0918	0.931	0.867	0.566	0.653	0.312	0.121
E020	0.04	9e-07	0.012	0.387	0.00452	0.31	0.00593	0.109	0.0526	0.00735	0.0245	0.0662	0.914	0.835	0.487	0.583	0.277	0.109
E021	0.0745	1.36e-05	0.144	0.454	0.012	0.461	0.184	0.159	0.153	0.0327	0.0428	0.157	0.942	0.887	0.62	0.699	1	0.159
E022	0.0257	9.31e-07	0.184	0.502	0.0191	0.498	0.0298	0.0905	0.0429	0.0429	0.061	0.184	0.948	0.898	0.651	0.725	0.415	0.0905
E023	0.0356	4.57e-05	0.0212	0.341	0.00262	0.486	0.0619	0.125	0.0407	0.0407	0.0163	0.054	0.871	0.759	0.724	0.437	0.268	0.125
E024	0.0376	0.000146	0.00875	0.184	0.00106	0.406	0.03	1	0.0511	0.00553	0.0044	0.0312	0.933	0.87	0.574	0.659	0.416	1
E025	0.0316	1.65e-06	0.0544	0.353	0.000846	0.486	0.312	0.126	0.0532	0.00747	0.025	0.0668	0.871	0.759	0.724	0.437	1	0.126
E026	0.0208	8.51e-06	0.032	0.311	0.000939	0.412	0.236	0.0838	0.0253	0.0253	0.00759	0.0371	0.853	0.728	0.668	0.387	1	0.0838
E027	0.0787	5.39e-06	0.0319	0.451	0.000266	0.362	0.405	0.174	0.0715	0.0112	0.00178	0.0846	0.925	0.855	0.535	0.626	1	0.174
E028	0.216	0.0132	0.198	0.465	0.0262	0.217	0.895	0.341	0.209	0.209	0.198	0.204	0.889	0.79	0.391	0.494	1	0.341
E029	0.154	3.94e-07	0.388	0.291	0.00459	0.846	0.0898	1	0.164	0.00291	0.0517	0.00695	0.706	0.498	0.946	0.433	1	1
E030	0.0712	2.16e-05	0.0458	0.382	0.0248	0.16	0.0233	0.0705	0.0715	0.0715	0.045	0.145	0.768	0.59	0.414	0.206	0.189	0.0705
E031	0.076	1.57e-05	0.112	0.454	0.0185	0.273	0.155	0.057	0.0608	0.0608	0.0353	0.13	0.814	0.662	0.545	0.291	1	0.057
E032	0.00143	0.000127	0.0136	0.145	0.000863	0.8	0.00225	1	0.0026	0.0243	0.00121	0.00239	0.752	0.566	0.889	0.54	0.217	1
E033	0.0831	4.36e-08	0.0795	0.234	0.00208	0.13	0.178	0.0714	0.0928	0.00143	0.0663	0.0253	0.855	0.73	0.285	0.39	1	0.0714
E034	0.0899	2.55e-06	0.0524	0.434	0.00475	0.658	0.0304	0.0681	0.126	0.0243	0.0313	0.036	0.772	0.596	0.732	0.587	0.208	0.0681
E035	0.00232	9.4e-07	0.00194	0.308	4.65e-05	0.63	0.00173	0.0577	0.00158	0.0167	6.23e-05	0.0268	0.902	0.813	0.818	0.538	0.203	0.0577
E036	0.0339	7.94e-06	0.018	0.335	0.00356	0.224	0.0595	0.0898	0.047	0.047	0.00437	0.0605	0.891	0.794	0.398	0.501	1	0.0898
E037	0.152	0.0172	0.0539	0.447	0.0804	0.593	0.08	1	0.238	0.238	0.103	0.0766	0.753	0.567	0.685	0.54	0.295	1
E038	0.337	0.00014	0.119	0.424	0.01	0.33	0.712	0.158	0.461	0.0368	0.154	0.0499	0.749	0.561	0.365	0.532	1	0.158
E039	0.0288	2.48e-05	0.0397	0.317	0.000302	0.502	0.0551	1	0.0353	0.00428	0.013	0.0482	0.875	0.765	0.735	0.448	0.257	1
E040	0.207	0.00188	0.335	0.489	0.037	0.84	0.353	0.252	0.27	0.0771	0.131	0.0899	0.77	0.592	0.911	0.581	1	0.252
E041	0.135	3.46e-05	0.104	0.522	0.00637	0.568	0.232	0.117	0.141	0.0286	0.0385	0.0409	0.818	0.669	0.556	0.699	1	0.117
E042	0.216	0.000557	0.242	0.303	0.0605	0.391	0.409	0.19	0.324	0.103	0.375	0.113	0.848	0.719	0.651	0.372	0.334	0.19
E043	0.0392	1.68e-06	0.129	0.633	0.000609	0.794	0.282	0.115	0.0467	0.00625	0.0203	0.0602	0.878	0.771	0.746	0.84	1	0.115
E044	0.0245	2.19e-07	0.0106	0.286	0.000162	0.166	0.217	0.072	0.0275	0.00307	0.00871	0.0397	0.871	0.758	0.331	0.436	0.223	0.072
E045	0.0498	0.00268	0.0832	0.603	0.00514	0.685	0.315	1	0.0559	0.0559	0.0891	0.0695	0.848	0.72	0.652	0.772	0.281	1
E046	0.0922	0.000654	0.132	0.392	0.0153	0.785	0.0277	1	0.111	0.0202	0.0245	0.0311	0.746	0.557	0.881	0.526	1	1
E047	0.0598	1.95e-05	0.0555	0.0512	0.0059	0.234	0.0817	0.192	0.0596	0.00872	0.0965	0.00667	0.8	0.64	0.503	0.262	0.297	0.192
E048	0.131	0.00281	0.197	0.648	0.027	0.947	0.0785	1	0.241	0.0643	0.106	0.0777	0.71	0.504	0.949	0.763	0.293	1
E049	0.0262	9.85e-08	0.0346	0.342	0.000153	0.576	0.046	0.0671	0.0269	0.00298	0.00839	0.039	0.891	0.793	0.785	0.499	0.241	0.0671
E050	0.00623	2.36e-05	0.0235	0.391	0.00753	0.698	0.00831	0.116	0.0102	0.0669	0.00867	0.0802	0.915	0.838	0.857	0.589	0.301	0.116
E051	0.00315	5.54e-08	0.00978	0.362	0.000159	0.703	0.00294	0.0638	0.00304	0.00304	0.00152	0.0394	0.916	0.84	0.86	0.593	0.232	0.0638
E052	0.0235	7.99e-06	0.103	0.334	0.00788	0.47	0.261	0.0834	0.0322	0.0322	0.0448	0.0449	0.867	0.752	0.712	0.426	1	0.0834
E053	0.0213	2.05e-08	0.0287	0.338	0.000848	0.313	0.0354	0.0525	0.0241	0.00257	0.00703	0.0358	0.914	0.836	0.489	0.585	1	0.0525
E054	0.0225	9.88e-09	0.0156	0.375	0.000893	0.358	0.00279	0.0388	0.0247	0.00266	0.00731	0.0365	0.924	0.854	0.532	0.623	0.229	0.0388
E055	0.139	1.91e-08	0.0827	0.52	0.000128	0.413	0.131	0.0899	0.113	0.00172	0.00519	0.122	0.934	0.873	0.58	0.665	0.355	0.0899
E056	0.241	3.11e-07	0.115	0.593	0.000143	0.451	0.242	0.139	0.221	0.00621	0.00522	0.213	0.94	0.884	0.612	0.692	0.45	0.139
E057	0.0279	8.51e-06	0.147	0.368	0.000701	0.686	0.647	0.0341	0.0221	0.118	0.00609	0.0334	0.913	0.834	0.851	0.58	1	0.0341
E058	0.0316	4.08e-07	0.155	0.354	0.000555	0.709	0.227	0.0356	0.0198	0.0198	0.00511	0.0307	0.918	0.842	0.864	0.598	1	0.0356
E059	0.0433	4.69e-06	0.154	0.55	0.000542	0.819	0.207	0.121	0.0386	0.0386	0.00254	0.173	0.94	0.884	0.921	0.691	0.423	0.121
E060 missing
E061	0.00679	1.86e-07	0.042	0.396	0.000324	0.737	0.00419	0.0772	0.00444	0.00444	0.00264	0.0493	0.923	0.852	0.879	0.619	0.254	0.0772
E062	0.0666	2.35e-05	0.0449	0.386	0.00087	0.637	0.128	1	0.107	0.00157	0.0216	0.117	0.903	0.816	0.822	0.543	0.351	1
E063	0.0516	1.23e-06	0.0743	0.405	0.00366	0.703	0.11	0.127	0.0955	0.0168	0.0621	0.107	0.916	0.84	0.86	0.593	0.332	0.127
E064 missing
E065	0.0111	8.72e-05	0.0518	0.281	0.00245	0.522	0.196	1	0.017	0.017	0.0195	0.0272	0.879	0.773	0.749	0.462	1	1
E066	0.0415	9.78e-06	0.0552	0.294	0.00182	0.665	0.0835	0.167	0.0722	0.0114	0.0101	0.0853	0.843	0.711	0.883	0.359	1	0.167
E067	0.0881	8.46e-05	0.0834	0.483	0.0177	0.648	0.03	0.197	0.179	0.041	0.0576	0.179	0.905	0.82	0.829	0.551	0.416	0.197
E068	0.018	2.23e-05	0.158	0.472	0.0109	0.907	0.0249	0.159	0.0311	0.0311	0.0399	0.153	0.915	0.837	0.975	0.587	0.397	0.159
E069	0.0209	9.28e-07	0.00844	0.489	0.00503	0.314	0.0288	0.17	0.046	0.0048	0.0186	0.191	0.915	0.837	0.49	0.586	0.412	0.17
E070	0.0411	2.3e-06	0.059	0.424	0.00337	0.361	0.00601	1	0.0458	0.00609	0.0197	0.0593	0.925	0.855	0.534	0.625	0.278	1
E071	0.0087	4.23e-06	0.0129	0.458	0.00404	0.332	0.0167	0.136	0.0177	0.0177	0.0186	0.11	0.919	0.844	0.507	0.601	0.359	0.136
E072	0.0843	3.03e-05	0.0602	0.461	0.051	0.321	0.0267	0.173	0.167	0.0371	0.143	0.169	0.916	0.839	0.497	0.592	0.404	0.173
E073	0.0399	0.000907	0.0855	0.526	0.0412	0.316	0.0399	1	0.0676	0.0676	0.109	0.238	0.915	0.837	0.492	0.588	0.447	1
E074	0.036	9.92e-05	0.0473	0.547	0.00999	0.214	0.0448	0.228	0.0644	0.0644	0.0319	0.231	0.888	0.788	0.387	0.49	0.46	0.228
E075	0.107	8.97e-05	0.0184	0.505	0.00214	0.425	0.156	1	0.145	0.0303	0.0094	0.151	0.936	0.877	0.591	0.674	0.379	1
E076	0.0279	0.00153	0.0125	0.463	0.00785	0.302	0.0344	1	0.0572	0.0572	0.0264	0.216	0.912	0.832	0.479	0.576	0.43	1
E077	0.0535	5.58e-05	0.0662	0.388	0.0138	0.565	0.119	0.123	0.0891	0.0891	0.0558	0.101	0.888	0.789	0.777	0.491	0.342	0.123
E078	0.0623	0.00133	0.0697	0.433	0.0127	0.701	0.107	1	0.0856	0.0856	0.0524	0.0978	0.916	0.839	0.86	0.592	0.328	1
E079	0.0305	2.12e-05	0.187	0.529	0.00178	0.823	0.262	1	0.0635	0.0074	0.00672	0.23	0.941	0.885	0.923	0.694	1	1
E080	0.00277	5.76e-07	0.0258	0.349	0.000189	0.55	0.0452	1	0.00333	0.00333	0.00173	0.0416	0.885	0.783	0.768	0.481	1	1
E081	0.0281	2.74e-05	0.437	0.364	0.00335	0.974	0.0165	1	0.0563	0.000558	0.0314	0.0145	0.452	0.7	0.992	0.563	1	1
E082	0.00197	2.03e-07	0.0263	0.341	3.88e-05	0.679	0.0283	1	0.00143	0.00143	0.000501	0.0253	0.912	0.831	0.847	0.575	1	1
E083	0.366	0.00364	0.249	0.591	0.454	0.51	0.0996	1	0.604	0.0804	0.543	0.093	0.653	0.426	0.435	0.653	1	1
E084	0.00239	1.41e-06	0.0132	0.319	6.17e-05	0.449	0.0277	1	0.00183	0.00183	0.000721	0.0293	0.862	0.744	0.696	0.412	1	1
E085	0.00543	3.12e-07	0.00295	0.36	5.79e-05	0.515	0.00568	0.0873	0.00543	0.00543	0.000523	0.0555	0.878	0.77	0.744	0.457	0.274	0.0873
E086	0.022	1.02e-05	0.0591	0.498	0.00441	0.702	0.00289	0.0853	0.0234	0.0234	0.00668	0.209	0.786	0.617	0.929	0.235	0.231	0.0853
E087	0.000605	2.46e-08	0.106	0.282	7.7e-05	0.939	0.014	1	0.0006	0.0006	0.00115	0.0152	0.88	0.775	0.99	0.465	1	1
E088	0.097	0.00326	0.104	0.609	0.0307	0.753	0.153	0.249	0.131	0.131	0.0316	0.138	0.802	0.643	0.801	0.66	1	0.249
E089	0.0192	4.44e-07	0.0549	0.324	0.000219	0.467	0.276	1	0.031	0.0036	0.0106	0.0436	0.867	0.751	0.71	0.424	1	1
E090	0.0153	3.5e-07	0.0186	0.319	5.3e-05	0.561	0.196	0.042	0.0176	0.0176	0.00064	0.0279	0.887	0.788	0.775	0.489	1	0.042
E091	0.0726	3.12e-07	0.11	0.217	0.00249	0.464	0.195	1	0.0993	0.00163	0.0198	0.0274	0.79	0.623	0.773	0.242	1	1
E092	0.00281	1.26e-06	0.0474	0.326	0.00104	0.508	0.0462	1	0.00292	0.00292	0.00819	0.0385	0.876	0.767	0.739	0.452	1	1
E093	0.0404	4.49e-05	0.118	0.604	0.00391	0.919	0.0694	1	0.0491	0.0067	0.00477	0.0627	0.811	0.658	0.953	0.683	1	1
E094	0.0647	5.26e-06	0.0262	0.588	0.00376	0.448	0.107	0.227	0.178	0.0314	0.0103	0.409	0.94	0.883	0.61	0.69	0.572	0.227
E095	0.00246	1.57e-05	0.0223	0.34	0.00258	0.639	0.0577	0.0956	0.00515	0.0405	0.00327	0.0538	0.904	0.817	0.824	0.545	1	0.0956
E096	0.0142	0.00346	0.0152	0.226	0.016	0.429	0.541	0.387	0.0659	0.292	0.00438	0.163	0.937	0.878	0.593	0.676	1	0.387
E097	0.022	4.57e-05	0.0306	0.357	0.0119	0.343	0.048	0.123	0.0405	0.0405	0.0598	0.0538	0.921	0.848	0.517	0.61	0.245	0.123
E098	0.0209	9.81e-08	0.105	0.475	0.00116	0.787	0.236	0.136	0.053	0.0058	0.00472	0.207	0.933	0.871	0.905	0.662	1	0.136
E099	0.0805	0.048	0.229	0.198	0.00869	0.614	0.603	1	0.0601	0.232	0.0286	0.0361	0.898	0.807	0.808	0.526	1	1
E100	0.016	8.65e-05	0.023	0.335	0.00404	0.351	0.033	1	0.0223	0.0223	0.0279	0.0336	0.922	0.851	0.525	0.616	0.214	1
E101	0.0722	0.000117	0.0314	0.402	0.0121	0.506	0.013	0.145	0.0838	0.0838	0.0134	0.0962	0.875	0.766	0.738	0.45	0.337	0.145
E102	0.0705	0.00124	0.0314	0.402	0.00278	0.585	0.119	1	0.0856	0.0856	0.014	0.0978	0.892	0.796	0.79	0.505	0.341	1
E103	0.115	0.000445	0.0967	0.47	0.00377	0.686	0.171	1	0.176	0.0399	0.0556	0.176	0.913	0.834	0.851	0.58	0.392	1
E104	0.0131	6.14e-07	0.0194	0.349	0.00147	0.355	0.0255	0.0495	0.0129	0.0129	0.0135	0.0219	0.923	0.852	0.528	0.619	0.195	0.0495
E105	0.00774	6.74e-07	0.0154	0.437	0.00143	0.472	0.00815	0.112	0.00998	0.00998	0.00839	0.0791	0.944	0.891	0.63	0.707	0.3	0.112
E106	0.0103	0.0242	0.0103	0.192	0.00529	0.307	0.3	0.36	0.0138	0.324	0.0026	0.0575	0.913	0.834	0.483	0.58	1	0.36
E107	0.0396	3.98e-09	0.0198	0.655	0.000177	0.568	0.346	0.0741	0.0621	0.000589	0.00751	0.0756	0.889	0.79	0.391	0.863	1	0.0741
E108	0.00831	7.05e-05	0.0356	0.387	0.0155	0.602	0.0147	0.119	0.0164	0.0941	0.0168	0.106	0.896	0.803	0.801	0.518	0.348	0.119
E109	0.247	0.000536	0.0589	0.532	0.0155	0.743	0.0538	0.272	0.281	0.08	0.0106	0.262	0.925	0.855	0.882	0.625	0.481	0.272
E110	0.342	0.0025	0.185	0.682	0.177	0.583	0.214	0.262	0.483	0.199	0.371	0.195	0.822	0.675	0.568	0.708	0.428	0.262
E111	0.0699	3.85e-08	0.0596	0.449	0.00063	0.728	0.122	0.0932	0.096	0.00128	0.0175	0.107	0.921	0.849	0.874	0.612	0.345	0.0932
E112	0.0196	4.41e-07	0.0332	0.34	4.25e-05	0.321	0.182	1	0.0161	0.0015	0.00363	0.0261	0.916	0.839	0.497	0.592	1	1
E113	0.204	0.000303	0.166	0.704	0.0481	0.533	0.252	0.38	0.421	0.118	0.0858	0.652	0.953	0.908	0.679	0.748	0.708	0.38

## Sheet: M1 H3K4me1
H3K4me1	Exon	Intron	5UTR	3UTR	CAG	GCG	GAC	GAA	CAG/Exon	CAG/Intron	CAG/5UTR	CAG/3UTR	GCG/Exon	GCG/Intron	GCG/5UTR	GCG/3UTR	GAC/Exon	GAA/Intron
E001	0.23	0.288	0.232	-0.669	0.448	-0.404	0.108	0.184	0.274	0.6	0.303	-0.635	-0.933	-0.87	-0.573	-0.658	0.329	0.184
E002	0.128	0.442	0.0564	0.12	0.148	0.135	0.164	-0.734	0.177	0.452	0.156	0.522	-0.9	-0.81	0.188	0.469	0.387	-0.734
E003	0.0512	0.00032	0.0132	0.649	0.00692	0.326	0.01	0.0939	0.0643	0.00967	0.0336	0.334	-0.777	-0.604	0.0801	-0.221	0.316	0.0939
E004	-0.549	0.0609	0.428	0.418	0.439	-0.782	0.511	0.083	-0.326	0.274	0.634	0.528	-0.981	-0.963	-0.859	-0.892	-0.837	0.083
E005	0.199	0.0192	0.197	-0.532	0.182	0.298	0.0591	0.147	0.317	0.317	0.349	0.665	-0.498	-0.248	0.148	-0.339	0.493	0.147
E006	0.279	0.0006	0.44	0.465	0.0431	0.579	0.094	0.133	0.39	0.0208	0.0997	0.349	-0.399	-0.159	0.598	-0.453	0.553	0.133
E007	0.311	0.0179	0.287	0.36	-0.519	0.0257	0.261	0.159	0.577	0.577	-0.502	-0.377	-0.807	0.349	0.0503	0.327	0.464	0.159
E008	0.623	0.0143	0.133	0.445	0.595	0.185	0.0318	0.0995	-0.628	0.114	-0.519	0.614	-0.985	-0.969	0.119	-0.911	0.211	0.0995
E009	0.309	3.91e-05	0.101	0.57	0.0775	0.395	0.015	0.122	0.356	0.0229	0.216	0.128	-0.536	0.712	0.288	-0.414	0.35	0.122
E010	0.0962	0.00438	0.0221	-0.267	0.0402	0.367	0.00984	0.126	0.0808	0.0808	0.139	0.37	-0.547	-0.299	0.0921	-0.16	0.314	0.126
E011	0.612	0.0827	0.237	0.475	0.541	0.179	0.0122	-0.838	0.659	0.106	-0.38	0.417	-0.762	-0.58	0.099	-0.562	0.332	-0.838
E012	0.148	0.0175	0.326	-0.483	0.31	-0.607	0.0285	0.162	0.18	0.18	0.563	0.526	-0.611	-0.374	0.381	-0.251	0.411	0.162
E013	-0.555	0.338	0.369	-0.143	0.417	0.546	0.464	-0.804	-0.61	0.391	-0.53	-0.53	-0.711	-0.505	0.176	-0.129	0.365	-0.804
E014	0.594	0.095	0.0191	-0.632	0.288	0.0373	0.104	-0.834	0.633	0.0927	0.346	-0.608	-0.791	-0.625	0.0128	-0.633	0.325	-0.834
E015	0.295	0.0732	0.314	-0.616	0.407	0.498	0.0168	-0.851	0.384	0.135	-0.54	0.464	-0.8	-0.64	0.203	-0.263	0.36	-0.851
E016	-0.512	0.0203	-0.566	0.462	0.384	-0.535	0.357	0.165	-0.443	0.0632	-0.525	0.331	-0.882	-0.778	0.634	-0.471	-0.696	0.165
E017	0.238	0.205	0.173	0.498	0.083	0.159	0.37	-0.88	0.241	0.241	0.483	0.334	-0.704	-0.495	0.0556	-0.428	0.312	-0.88
E018	-0.449	0.108	0.0616	-0.62	0.487	0.0745	0.0984	0.185	-0.375	0.297	0.573	-0.614	-0.923	-0.851	0.0195	-0.617	0.318	0.185
E019	-0.622	0.11	0.164	-0.483	0.439	0.588	0.0399	-0.889	-0.562	0.152	0.573	0.664	-0.854	-0.729	0.332	-0.387	0.229	-0.889
E020	0.517	0.0857	0.112	-0.542	0.432	0.409	0.0102	0.168	0.59	0.265	0.522	-0.644	-0.894	-0.799	0.206	-0.511	0.317	0.168
E021	0.314	0.0191	0.305	-0.524	0.254	0.501	0.265	0.156	0.554	0.252	0.256	-0.396	-0.725	-0.525	0.386	-0.475	0.467	0.156
E022	0.109	0.00129	0.388	-0.169	0.0444	-0.249	0.0787	-0.885	0.136	0.0213	0.102	0.353	-0.336	-0.113	0.462	-0.0186	0.529	-0.885
E023	0.316	0.535	0.126	-0.434	0.302	0.235	0.0775	-0.851	0.193	0.499	0.396	0.707	-0.739	-0.547	0.13	-0.509	0.291	-0.851
E024	0.0811	0.000912	0.0316	0.54	0.0509	0.112	0.0542	0.198	0.273	0.0768	0.127	0.626	0.486	0.735	0.0294	0.629	0.482	0.198
E025	0.219	0.524	0.0436	-0.404	0.314	0.16	0.0681	-0.852	0.199	0.508	0.408	-0.708	-0.833	-0.694	0.0311	-0.335	0.278	-0.852
E026	0.202	0.0405	0.503	-0.599	0.0272	-0.386	0.279	-0.88	0.144	0.0297	0.301	0.234	-0.689	-0.474	-0.523	-0.396	-0.74	-0.88
E027	0.195	0.00877	0.0739	-0.493	0.0502	0.148	0.024	0.18	0.166	0.0367	0.142	0.507	-0.64	-0.409	0.0297	-0.3	0.393	0.18
E028	0.607	0.0318	0.274	-0.41	0.0432	0.566	0.393	0.184	0.614	0.0843	0.32	0.377	-0.704	-0.496	0.187	-0.122	-0.675	0.184
E029	0.515	0.00128	0.479	0.33	0.111	0.398	0.0229	0.136	0.321	0.0876	0.407	0.166	-0.61	0.628	-0.617	0.436	0.188	0.136
E030	0.0598	0.0679	0.226	-0.319	0.287	0.386	0.0279	-0.886	0.094	0.334	0.426	0.581	0.536	-0.713	0.197	-0.588	0.201	-0.886
E031	0.0954	0.00105	0.0685	0.413	0.0124	0.419	0.0292	-0.912	0.101	0.101	0.0205	0.183	0.777	0.603	-0.563	0.22	0.205	-0.912
E032	0.59	0.0318	0.488	0.229	0.236	0.0744	0.052	-0.874	0.447	0.158	0.584	0.249	-0.546	0.702	0.269	0.262	0.252	-0.874
E033	0.0724	0.00555	0.379	-0.648	0.0108	0.565	0.486	0.0633	0.0453	0.0453	0.255	0.106	-0.782	-0.611	0.245	-0.228	-0.847	0.0633
E034	0.239	0.00304	0.289	0.449	0.0313	0.105	0.159	0.128	0.132	0.132	0.101	0.459	-0.356	-0.585	0.414	0.308	0.382	0.128
E035	0.237	0.000647	0.153	0.379	0.0177	0.43	0.0328	-0.929	0.119	0.0223	0.0952	0.0336	-0.297	-0.506	0.56	-0.574	0.213	-0.929
E036	0.353	0.00419	0.396	0.549	0.175	0.2	0.0768	0.144	0.222	0.222	0.449	0.316	-0.384	-0.621	0.35	0.577	0.29	0.144
E037	-0.389	0.0767	0.423	-0.503	0.26	0.324	0.254	0.126	-0.534	0.467	0.61	0.263	-0.562	0.684	0.238	-0.467	0.245	0.126
E038	0.595	0.0138	0.102	0.612	0.0832	0.0711	0.0447	0.129	0.423	0.142	0.296	0.232	-0.623	0.612	0.0372	-0.592	0.238	0.129
E039	0.181	0.0279	0.211	0.151	0.0377	0.0137	0.382	0.144	0.272	0.272	0.3	0.364	0.604	-0.635	0.111	0.0487	0.319	0.144
E040	-0.608	0.0167	0.313	-0.485	0.0516	0.2	0.29	0.116	0.5	0.194	0.397	0.287	-0.301	-0.512	0.253	-0.583	0.266	0.116
E041	0.163	0.00394	0.096	0.414	0.00718	0.103	0.0748	0.14	0.243	0.0654	0.108	0.336	0.642	-0.588	0.158	0.305	0.288	0.14
E042	-0.65	0.00326	0.346	0.211	0.0678	0.0606	0.339	0.14	-0.466	0.0559	0.445	0.313	0.518	-0.732	0.17	0.128	0.295	0.14
E043	0.193	0.0031	0.307	0.426	0.0287	0.125	0.0792	0.132	0.246	0.0665	0.262	0.339	0.748	-0.44	0.364	0.176	0.294	0.132
E044	0.218	0.00549	0.299	-0.338	0.0435	0.561	0.0964	0.155	0.287	0.0847	0.321	0.378	0.743	-0.448	0.35	-0.483	0.316	0.155
E045	0.488	0.142	0.551	-0.474	0.142	0.345	0.388	0.178	0.311	0.639	0.356	-0.602	-0.326	-0.545	-0.513	0.367	0.323	0.178
E046	0.353	0.000708	0.139	0.118	0.00521	0.0403	0.0872	-0.891	0.22	0.00805	0.0898	0.0698	-0.425	-0.67	0.266	0.197	0.304	-0.891
E047	0.0392	1.72e-05	0.00268	0.086	9.18e-05	0.00544	0.0772	0.121	0.0494	0.00675	0.00482	0.063	0.669	0.448	0.0403	0.0899	0.291	0.121
E048	0.356	0.00509	0.208	0.522	0.00346	0.444	0.297	0.172	0.194	0.0464	0.071	0.288	-0.668	0.554	0.528	0.646	0.271	0.172
E049	0.343	0.00141	0.369	0.497	0.0575	0.375	0.085	0.128	0.203	0.0498	0.415	0.297	-0.543	0.705	0.539	0.572	0.301	0.128
E050	0.0618	0.00122	0.0718	0.466	0.0106	0.243	0.00902	0.14	0.0787	0.0787	0.0461	0.365	0.803	-0.355	0.513	0.269	0.308	0.14
E051	0.105	0.000204	0.199	0.484	0.0147	0.406	0.00428	0.099	0.0455	0.0455	0.0693	0.285	-0.382	-0.618	0.636	0.582	0.255	0.099
E052	0.184	0.0324	0.343	-0.586	0.101	0.486	0.283	0.11	0.159	0.159	0.33	0.25	-0.655	-0.429	0.284	-0.328	-0.738	0.11
E053	0.627	0.000753	0.57	0.341	0.221	0.201	0.0941	0.102	0.58	0.0711	-0.493	0.349	-0.463	-0.712	0.447	0.416	0.313	0.102
E054	0.546	0.00536	0.523	-0.606	0.19	0.33	0.368	0.0981	0.553	0.0614	-0.532	0.327	-0.633	-0.401	0.127	-0.289	-0.689	0.0981
E055	-0.616	0.00154	0.538	-0.449	0.238	0.0306	0.263	0.185	0.541	0.241	0.449	-0.406	-0.349	0.425	0.172	0.322	0.465	0.185
E056	0.309	0.000419	0.313	-0.235	0.0483	0.469	0.0892	0.225	0.142	0.142	0.0322	-0.64	-0.133	0.752	-0.681	-0.576	0.546	0.225
E057	0.595	0.0325	0.245	-0.477	0.197	0.215	0.346	0.113	0.559	0.239	-0.523	0.332	-0.606	-0.368	0.0463	-0.244	0.299	0.113
E058	0.477	0.000414	0.446	0.241	0.111	0.128	0.166	0.161	0.407	0.0312	0.493	0.153	-0.424	-0.669	0.267	0.494	0.388	0.161
E059	0.111	0.0874	0.57	0.578	0.0306	0.395	0.239	-0.853	0.0566	0.223	0.087	0.575	-0.385	-0.149	0.628	0.575	0.448	-0.853
E060 missing
E061	0.115	0.00101	0.101	0.224	0.00562	0.177	0.017	0.167	0.0213	0.0213	0.024	0.123	-0.313	-0.527	0.521	0.394	0.361	0.167
E062	0.193	0.00792	0.352	0.518	0.111	0.422	0.1	0.118	0.277	0.277	0.137	0.368	0.777	-0.396	-0.561	0.221	0.32	0.118
E063	0.267	0.0239	0.441	0.311	0.407	0.0561	0.148	0.164	0.384	0.384	-0.54	0.464	0.691	-0.523	0.238	0.109	0.372	0.164
E064 missing
E065	-0.232	0.313	0.477	0.334	-0.581	0.151	-0.636	-0.814	-0.117	0.258	-0.251	0.351	-0.774	-0.599	0.0837	-0.592	-0.691	-0.814
E066	0.404	0.0694	-0.582	-0.322	0.0883	-0.518	0.363	0.128	0.249	0.249	0.266	0.341	-0.431	-0.186	0.522	-0.225	-0.692	0.128
E067	0.513	0.467	-0.553	0.478	-0.552	0.164	0.0239	-0.826	0.413	0.413	-0.5	0.488	-0.701	-0.491	0.193	0.578	0.393	-0.826
E068	0.462	0.21	-0.45	-0.362	0.498	-0.512	0.0276	-0.817	0.445	0.172	-0.455	0.516	-0.728	-0.531	0.377	-0.15	0.407	-0.817
E069	-0.528	0.048	0.262	-0.615	0.12	0.335	0.157	-0.837	-0.582	0.156	0.289	0.494	-0.704	0.505	0.188	-0.429	0.38	-0.837
E070	0.283	0.0354	0.29	-0.501	0.195	0.35	0.00984	-0.894	0.237	0.0628	0.475	0.33	-0.627	-0.393	0.136	-0.277	0.314	-0.894
E071	0.292	0.00209	0.137	0.227	0.0188	0.084	0.032	0.178	0.183	0.0424	0.0601	0.529	-0.458	-0.707	0.458	0.154	0.423	0.178
E072	0.56	0.434	0.255	-0.633	0.159	0.5	0.357	-0.912	0.522	0.522	0.211	0.303	-0.8	-0.64	0.205	-0.262	0.305	-0.912
E073	-0.397	0.00277	0.382	0.579	0.0962	0.111	0.249	0.187	-0.476	0.0589	0.427	0.582	-0.662	0.562	0.0933	0.658	0.456	0.187
E074	0.386	0.149	0.167	-0.558	0.327	0.236	0.0159	-0.837	0.331	0.106	0.385	0.418	-0.806	-0.649	0.0516	-0.274	0.355	-0.837
E075	0.17	0.0107	0.115	0.587	0.0139	0.592	0.0478	-0.789	0.0757	0.0757	0.00949	0.254	-0.176	-0.321	-0.425	-0.687	0.467	-0.789
E076	0.541	0.214	0.229	-0.41	-0.501	0.269	0.00486	0.123	0.481	0.481	0.628	0.694	-0.727	-0.528	0.149	-0.479	0.263	0.123
E077	-0.209	0.0344	0.436	-0.524	-0.587	0.124	0.139	0.173	-0.288	0.389	-0.302	0.469	-0.582	0.661	0.0622	-0.507	0.363	0.173
E078	0.467	0.0363	0.35	-0.385	0.356	0.432	0.0166	0.177	0.351	0.116	-0.588	0.435	-0.598	-0.358	0.177	-0.23	0.359	0.177
E079	0.564	5.48e-05	0.497	0.396	0.13	0.237	0.39	0.169	-0.602	0.0219	0.466	0.356	-0.447	-0.694	0.227	-0.552	0.55	0.169
E080	0.651	0.0385	0.292	-0.569	0.412	0.157	0.0933	0.11	0.577	0.254	-0.498	0.346	-0.635	-0.403	0.0318	-0.291	0.312	0.11
E081	0.0349	0.00781	0.297	-0.229	0.00961	-0.306	0.0968	0.117	0.012	0.075	0.0428	0.358	-0.286	-0.0821	-0.414	-0.231	-0.684	0.117
E082	0.267	0.199	0.316	-0.28	0.436	0.219	0.102	-0.881	0.268	0.268	0.526	-0.641	-0.676	-0.457	0.079	-0.37	-0.677	-0.881
E083	0.255	0.202	0.326	-0.524	0.349	0.335	0.0724	-0.884	0.219	0.219	0.443	0.312	-0.632	-0.399	0.129	-0.286	-0.716	-0.884
E084	0.289	0.0551	0.381	0.537	0.436	0.226	0.0914	0.142	0.268	0.268	-0.475	0.359	-0.743	-0.552	0.125	-0.517	0.31	0.142
E085	-0.631	0.227	0.17	0.58	0.334	0.0317	0.399	-0.85	0.664	0.336	-0.372	0.422	-0.738	-0.544	0.00556	-0.505	0.329	-0.85
E086	-0.69	0.315	-0.595	0.575	-0.613	-0.717	0.144	-0.899	0.646	0.245	0.59	0.499	-0.975	-0.95	-0.815	-0.857	-0.825	-0.899
E087	-0.688	0.647	-0.402	0.652	-0.263	0.411	0.57	-0.786	0.69	0.69	-0.346	-0.459	-0.96	0.0783	-0.723	0.217	-0.81	-0.786
E088	0.294	0.0178	0.0727	-0.631	0.156	0.209	0.014	0.164	0.325	0.103	0.377	0.412	-0.68	-0.463	0.0751	-0.379	0.344	0.164
E089	0.325	0.0199	0.215	-0.366	0.0808	0.459	0.0598	0.148	0.329	0.329	0.179	0.675	-0.364	-0.132	0.396	-0.381	0.494	0.148
E090	0.429	0.00106	0.331	0.327	0.356	0.0307	0.184	0.126	0.491	0.204	-0.393	0.554	-0.603	0.636	0.0481	0.449	0.404	0.126
E091	0.43	0.00412	0.353	0.285	0.145	0.0823	0.121	0.113	0.643	0.0979	0.599	0.403	0.461	-0.29	0.0999	0.275	0.344	0.113
E092	0.442	0.0213	0.238	0.407	0.339	0.0853	0.0338	0.174	0.478	0.195	0.592	0.544	-0.681	-0.463	0.0749	0.621	0.428	0.174
E093	0.432	0.2	0.166	0.522	0.215	0.0572	0.147	-0.857	0.38	0.38	0.456	0.461	-0.564	-0.319	0.0761	0.53	0.37	-0.857
E094	0.264	0.0431	0.18	0.192	0.0377	0.186	-0.663	0.17	0.374	0.374	0.09	0.337	-0.547	-0.299	0.268	0.566	0.516	0.17
E095	0.252	0.12	0.0171	0.23	0.0891	0.0157	0.47	0.133	0.374	0.374	0.237	0.456	-0.708	-0.501	0.00994	0.563	0.369	0.133
E096	0.118	0.00171	0.271	0.0485	0.0197	0.162	0.444	0.194	0.173	0.173	0.146	0.0966	-0.321	-0.539	0.5	0.377	0.582	0.194
E097	0.267	0.16	0.0305	0.173	0.15	0.0473	0.559	0.174	0.455	0.455	0.334	0.179	-0.717	-0.514	0.00843	-0.457	0.42	0.174
E098	0.513	0.00694	0.423	0.339	0.223	0.0759	0.0901	0.158	-0.649	0.114	0.399	-0.681	-0.466	-0.217	0.195	0.41	0.548	0.158
E099	-0.365	0.0042	-0.576	-0.197	0.0227	-0.324	0.217	-0.833	-0.519	0.0475	0.183	0.547	-0.293	-0.499	-0.429	-0.242	0.431	-0.833
E100	0.487	0.623	0.243	0.242	0.475	0.0241	-0.595	-0.844	0.618	0.618	0.562	-0.621	-0.687	-0.472	0.0692	0.281	-0.668	-0.844
E101	0.275	0.0098	0.225	0.187	0.305	0.133	0.0291	0.205	0.453	0.178	0.332	0.178	0.5	0.75	0.144	0.343	0.413	0.205
E102	-0.535	0.598	0.49	0.6	0.578	0.0785	0.464	-0.824	-0.647	-0.647	-0.348	0.438	-0.542	-0.294	0.0965	0.575	0.365	-0.824
E103	-0.546	0.162	0.465	-0.296	-0.561	0.269	0.255	0.112	-0.561	-0.561	0.575	-0.336	-0.795	0.368	0.215	-0.643	-0.755	0.112
E104	0.249	0.135	0.121	0.415	0.442	0.142	0.186	0.167	0.408	0.408	0.495	0.484	-0.712	-0.507	0.0494	-0.447	0.406	0.167
E105	-0.59	0.0226	0.535	-0.609	0.0486	0.275	0.425	0.201	-0.596	0.142	0.262	-0.639	-0.352	-0.124	0.425	0.644	0.571	0.201
E106	0.158	0.423	0.306	0.622	0.376	0.372	0.315	-0.886	0.233	0.553	-0.532	0.327	-0.619	-0.383	0.147	-0.264	0.281	-0.886
E107	0.316	0.158	0.23	0.43	0.184	0.088	0.0792	-0.909	0.229	0.229	0.461	0.322	-0.679	-0.46	0.0768	0.625	0.294	-0.909
E108	0.594	0.127	0.571	-0.614	0.498	0.176	0.198	-0.85	-0.556	0.445	-0.455	0.516	0.687	-0.528	0.231	0.393	0.415	-0.85
E109	0.185	0.529	0.123	0.16	0.226	0.0644	0.537	0.22	0.139	-0.611	0.47	0.145	-0.556	-0.31	0.0832	0.546	0.407	0.22
E110	0.419	0.296	0.134	-0.244	0.141	0.409	0.454	-0.837	0.31	0.638	0.354	0.398	-0.532	0.717	0.107	-0.142	0.36	-0.837
E111	0.335	0.0396	0.492	-0.412	0.213	0.417	0.0408	-0.833	0.224	0.224	0.218	-0.424	-0.301	-0.512	-0.452	0.418	0.449	-0.833
E112	0.595	0.0317	-0.396	-0.394	0.376	-0.482	0.337	-0.888	0.553	0.233	-0.532	0.327	-0.419	-0.662	0.55	-0.207	-0.707	-0.888
E113	0.646	0.00112	0.513	-0.414	0.36	0.189	0.435	0.192	-0.544	0.457	0.549	-0.597	-0.39	0.373	0.118	-0.435	0.576	0.192

## Sheet: M1 H3K4me1 (ZIP)
H3K4me1	Exon	Intron	5UTR	3UTR	CAG	CAG/Exon	CAG/Intron	CAG/5UTR	CAG/3UTR
E001	0.438	-0.587	0.473	-0.111	0.448	0.274	0.6	0.303	-0.635
E002	0.312	-0.433	0.227	-0.42	0.148	0.177	0.452	0.156	0.522
E003	0.122	0.02	0.006	-0.25	0.00692	0.0643	0.00967	0.0336	0.334
E004	-0.407	0.257	0.577	-0.543	0.439	-0.326	0.274	0.634	0.528
E005	0.483	0.328	0.189	-0.243	0.182	0.317	0.317	0.349	0.665
E006	-0.528	0.0632	0.52	-0.439	0.0431	0.39	0.0208	0.0997	0.349
E007	-0.59	0.402	0.556	-0.181	-0.519	0.577	0.577	-0.502	-0.377
E008	-0.611	0.172	0.345	-0.397	0.595	-0.628	0.114	-0.519	0.614
E009	0.446	0.00522	0.0157	0.43	0.0775	0.356	0.0229	0.216	0.128
E010	0.113	0.065	0.0005	-0.458	0.0402	0.0808	0.0808	0.139	0.37
E011	-0.598	0.383	0.155	-0.493	0.541	0.659	0.106	-0.38	0.417
E012	0.285	0.236	0.164	-0.284	0.31	0.18	0.18	0.563	0.526
E013	-0.431	-0.549	0.306	-0.0329	0.417	-0.61	0.391	-0.53	-0.53
E014	-0.637	0.357	0.00834	-0.268	0.288	0.633	0.0927	0.346	-0.608
E015	0.488	0.42	0.365	-0.143	0.407	0.384	0.135	-0.54	0.464
E016	-0.346	0.138	-0.498	-0.349	0.384	-0.443	0.0632	-0.525	0.331
E017	0.468	0.562	0.14	-0.414	0.083	0.241	0.241	0.483	0.334
E018	-0.257	0.409	0.19	-0.0719	0.487	-0.375	0.297	0.573	-0.614
E019	-0.568	0.379	0.125	-0.201	0.439	-0.562	0.152	0.573	0.664
E020	-0.618	0.385	0.245	-0.109	0.432	0.59	0.265	0.522	-0.644
E021	-0.625	0.321	0.417	-0.0758	0.254	0.554	0.252	0.256	-0.396
E022	0.44	0.155	0.341	-0.0839	0.0444	0.136	0.0213	0.102	0.353
E023	0.38	-0.514	0.0917	-0.233	0.302	0.193	0.499	0.396	0.707
E024	0.193	0.0355	0.00817	-0.481	0.0509	0.273	0.0768	0.127	0.626
E025	0.37	-0.492	0.0725	-0.112	0.314	0.199	0.508	0.408	-0.708
E026	0.24	0.142	0.322	-0.578	0.0272	0.144	0.0297	0.301	0.234
E027	0.391	0.0947	0.055	-0.149	0.0502	0.166	0.0367	0.142	0.507
E028	-0.553	0.138	0.22	-0.159	0.0432	0.614	0.0843	0.32	0.377
E029	0.407	0.00461	0.118	0.149	0.111	0.321	0.0876	0.407	0.166
E030	0.0351	0.128	0.00698	0.388	0.287	0.094	0.334	0.426	0.581
E031	0.026	0.0032	5.8e-05	0.00229	0.0124	0.101	0.101	0.0205	0.183
E032	0.635	0.113	0.138	0.135	0.236	0.447	0.158	0.584	0.249
E033	0.0749	0.0217	0.104	-0.594	0.0108	0.0453	0.0453	0.255	0.106
E034	0.401	0.0385	0.105	0.285	0.0313	0.132	0.132	0.101	0.459
E035	0.144	0.00428	0.000273	0.0148	0.0177	0.119	0.0223	0.0952	0.0336
E036	0.341	0.0352	0.0286	0.19	0.175	0.222	0.222	0.449	0.316
E037	-0.381	0.15	0.144	0.512	0.26	-0.534	0.467	0.61	0.263
E038	0.615	0.0406	0.02	0.522	0.0832	0.423	0.142	0.296	0.232
E039	0.176	0.0766	0.0165	0.0274	0.0377	0.272	0.272	0.3	0.364
E040	0.595	0.0339	0.0104	0.168	0.0516	0.5	0.194	0.397	0.287
E041	0.161	0.0134	0.00314	0.079	0.00718	0.243	0.0654	0.108	0.336
E042	-0.603	0.0136	0.0959	0.0811	0.0678	-0.466	0.0559	0.445	0.313
E043	0.164	0.0117	0.0142	0.031	0.0287	0.246	0.0665	0.262	0.339
E044	0.158	0.014	0.0136	0.232	0.0435	0.287	0.0847	0.321	0.378
E045	0.421	0.245	0.0947	0.248	0.142	0.311	0.639	0.356	-0.602
E046	0.427	0.00868	0.0174	0.0281	0.00521	0.22	0.00805	0.0898	0.0698
E047	0.0328	0.000117	1.37e-05	0.00184	9.18e-05	0.0494	0.00675	0.00482	0.063
E048	0.448	0.0215	0.136	0.609	0.00346	0.194	0.0464	0.071	0.288
E049	0.331	0.0136	0.0954	0.356	0.0575	0.203	0.0498	0.415	0.297
E050	0.0295	0.00693	0.000162	0.0181	0.0106	0.0787	0.0787	0.0461	0.365
E051	0.067	0.00266	0.00243	0.14	0.0147	0.0455	0.0455	0.0693	0.285
E052	0.258	0.13	0.118	-0.516	0.101	0.159	0.159	0.33	0.25
E053	0.642	0.018	0.0997	0.17	0.221	0.58	0.0711	-0.493	0.349
E054	0.649	0.0815	0.212	-0.475	0.19	0.553	0.0614	-0.532	0.327
E055	-0.282	0.0407	0.419	-0.5	0.238	0.541	0.241	0.449	-0.406
E056	0.639	0.0227	0.146	-0.489	0.0483	0.142	0.142	0.0322	-0.64
E057	-0.555	0.175	0.165	-0.348	0.197	0.559	0.239	-0.523	0.332
E058	-0.632	0.0086	0.226	0.229	0.111	0.407	0.0312	0.493	0.153
E059	0.401	0.553	0.475	-0.556	0.0306	0.0566	0.223	0.087	0.575
E060 missing
E061	0.111	0.00649	0.00343	0.0491	0.00562	0.0213	0.0213	0.024	0.123
E062	0.276	0.0761	0.0453	0.054	0.111	0.277	0.277	0.137	0.368
E063	0.301	0.146	0.0631	0.0622	0.407	0.384	0.384	-0.54	0.464
E064 missing
E065	-0.168	0.628	0.327	0.549	-0.581	-0.117	0.258	-0.251	0.351
E066	0.446	0.237	0.157	-0.518	0.0883	0.249	0.249	0.266	0.341
E067	-0.56	-0.35	-0.544	-0.367	-0.552	0.413	0.413	-0.5	0.488
E068	-0.572	-0.606	-0.388	-0.0586	0.498	0.445	0.172	-0.455	0.516
E069	-0.279	0.374	0.251	-0.177	0.12	-0.582	0.156	0.289	0.494
E070	0.404	0.262	0.102	-0.389	0.195	0.237	0.0628	0.475	0.33
E071	0.442	0.0447	0.0291	0.225	0.0188	0.183	0.0424	0.0601	0.529
E072	-0.507	-0.358	0.284	-0.184	0.159	0.522	0.522	0.211	0.303
E073	-0.144	0.0959	0.47	-0.196	0.0962	-0.476	0.0589	0.427	0.582
E074	0.597	0.549	0.206	-0.12	0.327	0.331	0.106	0.385	0.418
E075	0.273	0.116	0.0123	0.202	0.0139	0.0757	0.0757	0.00949	0.254
E076	0.641	0.517	0.149	-0.27	-0.501	0.481	0.481	0.628	0.694
E077	-0.109	0.211	0.39	-0.315	-0.587	-0.288	0.389	-0.302	0.469
E078	0.554	0.199	0.161	-0.28	0.356	0.351	0.116	-0.588	0.435
E079	-0.295	0.0179	-0.566	-0.506	0.13	-0.602	0.0219	0.466	0.356
E080	-0.456	0.266	0.163	-0.317	0.412	0.577	0.254	-0.498	0.346
E081	0.0201	0.0673	0.00571	0.377	0.00961	0.012	0.075	0.0428	0.358
E082	0.438	-0.627	0.198	-0.163	0.436	0.268	0.268	0.526	-0.641
E083	0.435	0.556	0.154	-0.464	0.349	0.219	0.219	0.443	0.312
E084	0.486	0.279	0.408	-0.326	0.436	0.268	0.268	-0.475	0.359
E085	-0.455	0.618	0.181	-0.289	0.334	0.664	0.336	-0.372	0.422
E086	-0.619	0.616	-0.488	-0.367	-0.613	0.646	0.245	0.59	0.499
E087	-0.674	-0.617	-0.256	-0.442	-0.263	0.69	0.69	-0.346	-0.459
E088	0.441	0.155	0.0254	-0.354	0.156	0.325	0.103	0.377	0.412
E089	-0.601	0.319	0.21	-0.307	0.0808	0.329	0.329	0.179	0.675
E090	-0.578	0.0814	0.277	-0.602	0.356	0.491	0.204	-0.393	0.554
E091	0.603	0.0915	0.245	0.345	0.145	0.643	0.0979	0.599	0.403
E092	-0.588	0.297	0.29	-0.388	0.339	0.478	0.195	0.592	0.544
E093	0.63	-0.628	0.0852	0.604	0.215	0.38	0.38	0.456	0.461
E094	0.63	0.481	0.296	-0.581	0.0377	0.374	0.374	0.09	0.337
E095	0.516	0.513	0.0129	0.622	0.0891	0.374	0.374	0.237	0.456
E096	0.367	0.0959	0.162	0.0784	0.0197	0.173	0.173	0.146	0.0966
E097	0.523	0.535	0.0383	0.589	0.15	0.455	0.455	0.334	0.179
E098	-0.357	0.22	0.503	-0.559	0.223	-0.649	0.114	0.399	-0.681
E099	-0.209	0.0776	0.274	-0.411	0.0227	-0.519	0.0475	0.183	0.547
E100	0.621	-0.348	0.0878	0.386	0.475	0.618	0.618	0.562	-0.621
E101	0.427	0.0895	0.087	0.274	0.305	0.453	0.178	0.332	0.178
E102	-0.455	-0.368	0.225	0.585	0.578	-0.647	-0.647	-0.348	0.438
E103	-0.44	0.428	0.376	-0.119	-0.561	-0.561	-0.561	0.575	-0.336
E104	0.528	0.585	0.0923	-0.37	0.442	0.408	0.408	0.495	0.484
E105	-0.236	0.364	0.51	-0.376	0.0486	-0.596	0.142	0.262	-0.639
E106	0.226	-0.571	0.0722	-0.595	0.376	0.233	0.553	-0.532	0.327
E107	0.504	0.565	0.182	-0.543	0.184	0.229	0.229	0.461	0.322
E108	-0.536	0.526	0.263	0.335	0.498	-0.556	0.445	-0.455	0.516
E109	0.179	-0.523	0.0211	0.186	0.226	0.139	-0.611	0.47	0.145
E110	0.559	-0.626	0.0486	-0.195	0.141	0.31	0.638	0.354	0.398
E111	0.469	0.304	0.179	0.551	0.213	0.224	0.224	0.218	-0.424
E112	0.653	0.167	0.26	0.543	0.376	0.553	0.233	-0.532	0.327
E113	-0.197	0.117	0.553	-0.147	0.36	-0.544	0.457	0.549	-0.597

## Sheet: M1 H3K9me3
H3K9me3	Exon	Intron	5UTR	3UTR	CAG	GCG	GAC	GAA	CAG/Exon	CAG/Intron	CAG/5UTR	CAG/3UTR	GCG/Exon	GCG/Intron	GCG/5UTR	GCG/3UTR	GAC/Exon	GAA/Intron
E001	0.61	-0.161	0.348	-0.445	-0.534	-0.459	0.518	-0.75	0.692	-0.309	0.365	-0.457	-0.942	-0.887	-0.619	-0.698	-0.834	-0.75
E002	-0.227	-0.0389	-0.242	-0.519	-0.0275	-0.549	0.657	-0.618	-0.214	-0.214	-0.0459	-0.357	-0.955	-0.912	-0.691	-0.758	0.235	-0.618
E003	0.372	0.549	0.251	0.409	0.548	0.29	-0.68	-0.766	0.513	0.513	0.414	0.296	-0.855	-0.731	0.0975	-0.391	-0.716	-0.766
E004	-0.639	-0.536	-0.442	-0.819	-0.28	-0.947	-0.722	-0.927	-0.579	-0.579	-0.336	-0.695	-0.996	-0.992	-0.967	-0.975	-0.922	-0.927
E005	-0.553	0.0623	-0.535	-0.129	0.503	-0.535	0.285	-0.847	-0.41	0.283	-0.482	0.635	-0.512	-0.262	0.13	-0.0181	0.481	-0.847
E006	0.596	0.449	0.342	0.467	-0.528	0.597	0.266	-0.781	-0.539	0.462	-0.397	0.681	-0.933	-0.87	0.429	-0.658	0.252	-0.781
E007	-0.108	0.586	-0.0492	-0.391	-0.0465	-0.6	-0.515	-0.806	-0.0513	-0.563	-0.023	-0.491	-0.826	-0.682	0.419	-0.318	0.377	-0.806
E008	0.00179	0.0394	0.113	0.216	0.157	0.0467	0.0547	0.253	0.0112	0.602	0.0501	0.644	0.5	-0.75	0.145	0.11	0.483	0.253
E009	-0.245	-0.286	0.326	-0.503	-0.425	0.166	0.623	-0.754	-0.25	-0.64	-0.536	-0.397	-0.944	-0.89	0.0718	-0.706	0.217	-0.754
E010	-0.55	-0.328	-0.568	-0.435	-0.247	0.571	0.293	-0.765	-0.504	-0.504	-0.609	-0.296	-0.937	-0.878	0.407	-0.677	0.268	-0.765
E011	-0.503	-0.576	-0.658	-0.731	-0.506	-0.745	-0.64	-0.808	-0.478	0.524	-0.587	-0.611	-0.978	-0.956	-0.834	-0.873	-0.894	-0.808
E012	-0.413	-0.16	-0.171	-0.61	-0.0549	-0.712	-0.498	-0.75	-0.287	-0.287	-0.0829	-0.435	-0.974	-0.949	-0.811	-0.855	-0.84	-0.75
E013	-0.418	-0.478	0.516	-0.582	-0.245	-0.643	0.552	-0.748	-0.298	-0.697	-0.327	-0.446	-0.967	-0.934	-0.762	-0.816	0.182	-0.748
E014	0.657	-0.246	-0.447	0.465	-0.32	0.132	-0.522	-0.789	0.649	-0.352	-0.406	-0.498	-0.951	-0.905	0.331	0.261	-0.85	-0.789
E015	0.491	-0.218	-0.474	-0.605	-0.283	-0.608	-0.489	-0.775	0.675	-0.326	-0.368	-0.473	-0.962	-0.926	-0.736	-0.795	-0.836	-0.775
E016	0.468	-0.319	0.48	-0.587	-0.179	0.496	0.345	-0.835	0.524	-0.478	-0.587	-0.611	-0.949	-0.9	0.344	-0.73	-0.9	-0.835
E017	0.243	0.205	0.155	0.142	0.363	0.0942	-0.685	-0.738	0.544	0.226	-0.545	0.32	-0.803	-0.645	0.0537	-0.664	-0.719	-0.738
E018	0.12	-0.389	0.0798	0.227	0.458	0.139	0.664	-0.707	0.161	-0.549	0.146	0.673	-0.95	-0.902	0.34	0.268	-0.762	-0.707
E019	0.236	0.345	0.299	0.00155	0.339	0.0419	-0.544	-0.807	0.614	0.216	0.543	0.106	0.106	-0.799	0.206	0.0188	-0.859	-0.807
E020	0.494	0.632	0.107	0.392	-0.534	0.0292	0.371	-0.841	0.504	0.504	-0.613	0.374	-0.947	-0.897	0.00699	-0.721	-0.891	-0.841
E021	-0.657	-0.643	-0.587	-0.772	-0.596	-0.903	-0.631	-0.946	-0.54	-0.54	-0.669	-0.663	-0.992	-0.984	-0.939	-0.954	-0.891	-0.946
E022	0.285	0.00216	0.425	-0.403	0.126	0.31	0.653	0.162	0.262	0.262	0.271	0.615	-0.338	-0.562	0.188	-0.329	0.477	0.162
E023	0.477	-0.241	0.225	-0.643	-0.228	0.0639	-0.452	-0.741	-0.683	-0.285	-0.309	-0.433	-0.968	-0.937	0.0255	-0.824	-0.82	-0.741
E024	0.142	0.523	0.163	0.0186	0.324	0.0382	-0.335	-0.728	0.516	0.516	0.419	0.299	0.154	-0.716	0.112	0.0509	-0.761	-0.728
E025	-0.549	-0.204	-0.408	-0.779	-0.101	-0.922	-0.496	-0.73	-0.373	-0.373	-0.14	-0.518	-0.994	-0.988	-0.951	-0.963	-0.839	-0.73
E026	-0.52	-0.224	-0.534	-0.61	-0.0638	0.396	-0.45	-0.764	-0.307	-0.307	-0.0944	-0.454	-0.962	-0.926	0.267	-0.793	-0.819	-0.764
E027	0.218	-0.544	0.269	0.171	-0.448	0.0233	-0.398	-0.761	-0.655	-0.655	-0.275	0.591	0.136	-0.747	0.0152	0.191	-0.794	-0.761
E028	0.41	-0.622	0.595	0.00585	-0.364	0.0411	-0.507	-0.787	-0.382	0.619	-0.147	0.475	0.0251	-0.951	0.184	0.00889	-0.844	-0.787
E029	0.197	0.0866	0.0315	0.344	0.175	0.13	0.203	-0.815	0.392	0.124	0.508	0.628	-0.845	-0.714	0.114	0.636	0.214	-0.815
E030	0.0392	0.203	0.00455	0.0177	0.409	0.00442	0.24	-0.712	0.419	0.14	0.546	0.649	0.134	-0.75	0.0147	0.0356	0.237	-0.712
E031	-0.723	0.4	0.47	-0.826	0.554	-0.855	0.24	-0.928	-0.709	0.293	-0.503	-0.795	-0.988	-0.976	-0.908	-0.93	0.0663	-0.928
E032	0.3	0.574	0.0355	0.205	-0.594	0.0275	0.345	-0.867	0.464	0.464	-0.667	0.34	-0.98	-0.961	0.0106	-0.887	-0.9	-0.867
E033	-0.824	-0.67	-0.829	-0.948	-0.585	-0.987	-0.884	-0.93	-0.794	-0.794	-0.632	-0.858	-0.999	-0.998	-0.992	-0.994	-0.97	-0.93
E034	0.34	-0.553	0.274	0.43	-0.305	0.146	0.00263	-0.59	0.448	0.448	-0.416	0.671	-0.896	-0.803	0.199	0.482	0.226	-0.59
E035	0.377	-0.69	0.111	0.323	-0.447	0.396	0.0768	-0.829	0.563	0.563	-0.531	0.425	-0.962	-0.926	0.267	-0.793	0.123	-0.829
E036	-0.397	0.039	0.562	0.27	0.221	0.418	-0.304	-0.797	-0.199	0.0313	-0.435	0.24	-0.892	-0.796	0.211	-0.504	-0.742	-0.797
E037	0.42	-0.213	0.569	-0.792	-0.0746	-0.885	0.534	-0.792	0.673	-0.328	-0.371	-0.475	-0.991	-0.981	-0.927	-0.945	-0.826	-0.792
E038	-0.44	0.534	-0.585	0.0663	-0.244	0.18	0.562	-0.745	-0.297	-0.696	-0.0885	0.556	-0.985	0.0301	-0.887	0.0875	0.187	-0.745
E039	0.626	-0.123	0.462	0.312	-0.0219	0.0715	0.664	-0.706	-0.194	-0.194	-0.0377	-0.334	0.0763	-0.854	0.12	0.0711	0.239	-0.706
E040	0.548	0.544	-0.678	0.349	-0.26	-0.75	0.146	-0.75	0.692	0.292	-0.343	0.544	-0.978	-0.957	-0.838	-0.875	-0.824	-0.75
E041	0.505	-0.485	0.299	-0.657	-0.0704	0.271	0.153	-0.743	0.681	0.681	-0.359	-0.468	-0.976	-0.953	0.177	-0.866	-0.819	-0.743
E042	0.568	-0.577	0.576	-0.48	-0.162	-0.518	0.624	-0.778	-0.617	-0.617	-0.504	-0.379	-0.951	-0.904	-0.667	-0.738	-0.783	-0.778
E043	0.497	-0.179	0.0297	-0.608	-0.0509	0.0881	0.151	-0.738	-0.674	-0.278	-0.298	-0.426	-0.962	-0.925	0.036	-0.791	0.18	-0.738
E044	0.56	-0.173	0.186	-0.371	-0.0408	0.386	0.189	-0.743	-0.643	-0.253	-0.262	-0.4	-0.899	-0.808	0.192	-0.527	0.205	-0.743
E045	0.54	-0.454	0.459	-0.515	-0.0455	0.482	0.192	-0.745	-0.659	-0.659	-0.28	-0.413	-0.951	-0.904	0.333	-0.739	-0.793	-0.745
E046	0.273	-0.469	0.42	0.41	-0.192	0.234	-0.669	-0.757	0.548	-0.453	-0.291	-0.678	-0.87	-0.757	0.28	0.566	-0.71	-0.757
E047	0.451	-0.554	0.176	0.263	-0.351	0.148	0.491	-0.776	0.628	0.628	-0.438	0.483	-0.988	-0.976	0.094	-0.93	-0.845	-0.776
E048	0.505	-0.207	0.6	-0.743	-0.0922	-0.906	0.487	-0.785	0.642	-0.359	-0.417	-0.505	-0.992	-0.985	-0.941	-0.955	-0.847	-0.785
E049	0.474	-0.566	0.615	0.443	-0.191	0.549	0.602	-0.747	-0.648	-0.648	-0.267	0.597	-0.941	-0.885	0.388	-0.693	-0.795	-0.747
E050	0.172	0.217	0.0179	0.12	0.176	0.199	0.611	-0.755	-0.608	0.125	0.51	0.629	0.0637	-0.877	0.0881	0.326	0.211	-0.755
E051	-0.562	0.386	-0.596	0.306	-0.639	-0.614	-0.5	-0.797	-0.372	0.23	-0.436	0.484	-0.963	-0.928	-0.741	-0.799	-0.841	-0.797
E052	0.16	-0.223	0.124	-0.602	-0.402	0.386	0.555	-0.773	0.377	-0.238	0.488	-0.384	-0.963	-0.928	0.259	-0.8	-0.817	-0.773
E053	0.289	-0.648	0.205	0.0269	-0.289	0.00194	-0.343	-0.709	-0.54	-0.54	-0.399	-0.321	0.115	0.216	0.0543	0.00216	-0.765	-0.709
E054	0.246	0.524	0.0348	0.285	-0.689	0.0559	-0.755	-0.902	-0.606	0.396	0.635	-0.716	0.0298	-0.942	0.0222	0.166	-0.932	-0.902
E055	0.68	0.46	-0.266	0.531	-0.129	-0.582	-0.638	-0.749	-0.382	0.619	-0.213	-0.62	-0.821	-0.675	-0.568	0.693	-0.692	-0.749
E056	0.682	0.166	-0.437	0.386	-0.184	0.62	0.352	-0.764	-0.444	0.557	-0.28	-0.671	-0.765	0.415	-0.406	0.43	0.302	-0.764
E057	0.117	0.51	0.278	-0.24	-0.396	-0.548	0.0698	-0.746	0.233	-0.449	0.469	-0.258	-0.739	0.454	-0.651	-0.508	0.28	-0.746
E058	0.655	-0.219	0.283	0.556	-0.0334	0.0845	0.215	-0.772	-0.616	-0.232	-0.232	-0.378	-0.809	-0.655	0.184	0.322	0.222	-0.772
E059	0.471	0.348	0.479	-0.0563	-0.229	0.375	0.453	-0.837	-0.653	-0.325	-0.592	-0.182	-0.762	0.419	0.098	-0.197	-0.641	-0.837
E060 missing
E061	-0.688	0.167	-0.239	-0.151	-0.568	-0.00633	0.251	-0.772	-0.566	0.15	-0.433	0.661	-0.677	-0.458	-0.0442	-0.0964	0.243	-0.772
E062	0.149	0.373	0.46	0.575	0.61	-0.593	0.599	-0.786	0.384	0.384	-0.504	0.622	-0.894	-0.8	0.592	-0.512	-0.796	-0.786
E063	0.119	-0.209	0.171	0.465	-0.155	0.0187	0.618	-0.756	0.393	-0.227	-0.492	-0.372	-0.955	-0.913	0.0473	0.241	-0.787	-0.756
E064 missing
E065	0.367	-0.506	0.466	0.276	-0.43	-0.614	-0.423	-0.908	-0.643	-0.253	-0.541	0.601	-0.963	-0.928	-0.741	-0.799	-0.806	-0.908
E066	0.158	-0.161	0.0511	-0.488	-0.11	0.0539	0.636	-0.713	0.454	-0.186	-0.408	-0.326	-0.932	-0.869	0.0136	-0.657	-0.777	-0.713
E067	-0.486	-0.219	-0.233	-0.706	-0.0509	-0.873	-0.421	-0.78	-0.278	-0.278	-0.0777	-0.426	-0.99	-0.979	-0.919	-0.939	-0.805	-0.78
E068	-0.432	-0.532	0.539	0.403	-0.487	-0.652	0.549	-0.737	-0.283	-0.68	-0.306	0.57	-0.968	-0.936	-0.769	-0.821	0.181	-0.737
E069	0.497	-0.244	0.468	-0.697	-0.176	-0.815	0.566	-0.782	-0.632	-0.245	-0.526	-0.391	-0.984	-0.969	-0.881	-0.91	-0.812	-0.782
E070	0.338	0.459	-0.366	-0.404	0.455	-0.0906	0.472	-0.694	0.417	0.417	0.287	0.492	-0.632	-0.4	-0.145	-0.287	-0.631	-0.694
E071	0.42	-0.249	0.686	-0.712	-0.0728	-0.795	0.53	-0.755	0.677	-0.325	-0.366	-0.472	-0.983	-0.965	-0.868	-0.9	-0.828	-0.755
E072	0.187	-0.204	0.638	0.392	-0.136	0.381	0.617	-0.749	0.417	-0.211	-0.459	-0.354	-0.964	-0.929	-0.746	0.199	-0.787	-0.749
E073	0.659	-0.163	-0.133	-0.437	-0.0536	-0.515	-0.246	-0.726	-0.436	-0.125	-0.0938	-0.25	-0.95	-0.903	-0.664	-0.736	-0.704	-0.726
E074	-0.574	-0.272	0.395	-0.746	-0.0771	0.1	0.528	-0.803	-0.333	-0.333	-0.111	-0.48	-0.992	-0.984	0.0629	-0.954	0.171	-0.803
E075	0.541	0.176	0.393	-0.577	-0.465	0.322	0.104	-0.787	-0.345	0.327	-0.384	-0.587	0.364	-0.405	0.123	-0.62	0.325	-0.787
E076	0.255	-0.567	0.0445	0.637	-0.443	0.0709	0.166	-0.782	0.35	-0.652	-0.553	0.594	-0.924	-0.854	0.0185	-0.624	0.19	-0.782
E077	-0.418	-0.588	-0.375	0.688	-0.0496	0.661	0.577	-0.786	-0.275	-0.275	-0.076	-0.423	-0.92	0.153	-0.515	0.393	0.194	-0.786
E078	-0.568	-0.296	0.55	-0.789	-0.126	0.171	-0.54	-0.802	-0.411	-0.411	-0.169	-0.552	-0.986	-0.972	0.109	-0.918	-0.857	-0.802
E079	0.488	0.0933	0.0987	-0.562	0.083	0.202	0.672	-0.796	0.644	0.332	0.182	0.678	-0.539	-0.291	0.0997	-0.42	0.49	-0.796
E080	0.38	0.0807	0.116	0.532	0.203	0.0128	0.229	-0.663	0.418	0.0282	0.544	0.648	-0.778	-0.606	0.00222	-0.602	-0.77	-0.663
E081	0.657	0.222	0.386	-0.516	-0.415	0.201	0.45	-0.853	-0.416	0.585	-0.5	-0.557	0.183	0.332	0.166	0.302	-0.862	-0.853
E082	0.292	-0.466	0.218	-0.766	-0.634	0.213	-0.694	-0.886	0.435	-0.566	0.681	-0.684	-0.982	-0.964	0.137	-0.897	-0.912	-0.886
E083	0.55	0.16	-0.521	0.0297	-0.57	0.116	0.668	0.263	0.434	0.434	-0.435	0.0438	-0.955	0.0888	0.31	0.243	-0.759	0.263
E084	0.228	0.0141	0.212	0.425	0.108	0.0223	0.173	-0.644	0.403	0.0305	0.487	0.48	0.538	-0.71	0.00709	0.418	0.395	-0.644
E085	-0.201	0.026	-0.516	0.412	0.506	-0.499	0.353	-0.745	-0.093	0.0166	-0.194	0.398	-0.874	-0.764	0.66	-0.446	0.303	-0.745
E086	-0.503	-0.314	-0.256	-0.712	-0.224	-0.99	-0.679	-0.87	-0.526	-0.526	-0.277	-0.651	-0.999	-0.998	-0.994	-0.995	-0.908	-0.87
E087	-0.841	-0.539	-0.748	-0.928	-0.383	-0.96	-0.795	-0.896	-0.662	-0.662	-0.439	-0.759	-0.997	-0.994	-0.975	-0.981	-0.944	-0.896
E088	-0.574	-0.22	0.684	-0.769	-0.388	-0.928	-0.577	-0.799	-0.398	-0.398	-0.474	-0.541	-0.994	-0.989	-0.955	-0.966	-0.872	-0.799
E089	-0.727	-0.439	0.11	-0.812	-0.214	0.00805	-0.711	-0.887	-0.515	-0.515	-0.266	-0.643	-0.99	-0.98	0.003	-0.94	-0.918	-0.887
E090	-0.762	0.573	-0.474	-0.775	-0.534	-0.792	-0.641	-0.881	-0.497	0.504	-0.248	-0.627	-0.982	-0.965	-0.867	-0.898	-0.895	-0.881
E091	0.12	0.119	0.128	0.0146	0.39	0.00788	0.337	-0.821	0.562	0.241	-0.519	0.334	0.151	-0.721	0.022	0.0483	0.294	-0.821
E092	-0.538	0.0239	0.49	0.0713	-0.518	0.00359	-0.361	0.337	-0.153	0.272	-0.121	0.625	0.295	0.503	0.0104	0.0666	0.469	0.337
E093	-0.444	0.0147	0.287	0.603	0.277	0.028	0.476	0.39	-0.182	0.232	-0.566	-0.528	0.646	-0.583	0.0305	0.312	0.6	0.39
E094	0.576	0.0168	0.231	0.287	0.35	0.112	0.211	-0.78	-0.515	0.0485	0.603	0.197	-0.729	-0.532	0.0385	-0.485	0.426	-0.78
E095	0.538	-0.179	0.63	-0.555	-0.0132	0.571	0.68	-0.77	-0.495	-0.156	-0.131	-0.29	-0.937	-0.878	0.407	-0.677	-0.752	-0.77
E096	0.0141	0.0218	0.0578	0.328	0.099	0.175	0.452	-0.807	0.206	0.206	0.189	0.444	0.524	-0.227	0.0471	-0.611	0.587	-0.807
E097	0.49	-0.347	0.0859	0.0604	-0.238	0.000667	-0.438	-0.749	-0.509	-0.208	-0.392	0.554	-0.818	-0.669	0.000743	0.301	-0.578	-0.749
E098	0.0451	0.325	0.0255	0.0532	0.0835	0.0125	-0.668	-0.761	0.333	0.645	0.183	0.304	0.423	-0.333	0.0123	0.213	0.513	-0.761
E099	-0.498	0.379	-0.332	0.583	-0.413	0.596	-0.7	0.28	-0.461	0.541	-0.3	-0.684	-0.852	-0.725	-0.662	0.619	-0.728	0.28
E100	-0.552	-0.142	-0.546	-0.812	-0.093	-0.809	-0.507	-0.719	-0.361	-0.361	-0.13	-0.506	-0.984	-0.968	-0.878	-0.907	-0.844	-0.719
E101	0.623	0.455	0.618	0.476	-0.328	0.355	0.647	-0.78	-0.57	0.431	-0.189	0.658	-0.967	-0.935	0.236	-0.818	-0.771	-0.78
E102	0.555	-0.473	-0.592	0.374	-0.266	-0.768	0.586	-0.743	0.688	0.688	-0.349	0.54	-0.98	-0.96	-0.85	-0.885	-0.802	-0.743
E103	0.557	0.149	-0.557	-0.545	0.32	-0.404	0.382	-0.682	0.655	0.104	0.616	0.413	-0.772	-0.596	0.576	-0.212	-0.682	-0.682
E104	-0.715	0.317	0.29	-0.721	0.54	0.313	-0.631	-0.95	-0.449	0.553	-0.546	-0.586	-0.972	-0.944	0.206	-0.842	-0.891	-0.95
E105	-0.754	-0.421	0.541	-0.816	-0.131	0.31	-0.602	-0.863	-0.418	-0.418	-0.175	-0.559	-0.972	-0.945	0.204	-0.844	-0.881	-0.863
E106	0.651	0.252	0.138	0.102	-0.487	0.0596	0.289	-0.746	-0.511	0.186	-0.142	0.279	-0.827	-0.684	0.0352	0.681	0.266	-0.746
E107	0.222	-0.177	-0.521	-0.545	-0.0738	-0.567	0.703	-0.777	0.518	-0.149	-0.326	-0.281	-0.957	-0.916	-0.705	-0.769	-0.738	-0.777
E108	0.565	-0.175	0.535	-0.615	-0.0188	0.276	0.678	-0.749	-0.539	-0.181	-0.163	-0.32	-0.976	-0.952	0.18	-0.863	-0.753	-0.749
E109	0.199	-0.495	0.0852	0.426	-0.396	0.0375	-0.649	-0.681	0.553	0.553	-0.285	-0.674	0.271	-0.532	0.00661	0.515	-0.699	-0.681
E110	-0.63	0.495	-0.328	-0.533	-0.427	-0.534	0.201	-0.771	-0.641	0.36	-0.259	0.603	-0.882	-0.777	0.635	-0.47	-0.787	-0.771
E111	-0.828	-0.593	-0.775	-0.921	-0.374	-0.99	-0.726	-0.908	-0.656	-0.656	-0.431	-0.755	-0.999	-0.998	-0.994	-0.995	-0.923	-0.908
E112	0.185	0.0235	0.108	-0.215	0.133	-0.596	0.0475	-0.812	0.27	0.27	0.0409	-0.378	-0.382	-0.618	0.636	-0.419	0.466	-0.812
E113	0.492	0.00319	0.293	-0.471	0.194	0.33	0.0734	-0.775	0.639	0.102	0.364	0.674	-0.485	-0.735	0.165	-0.317	0.52	-0.775

[truncated: 15 more sheets: M1 H3K9me3 (ZIP), M1 H3K36me3, M1 H3K36me3 (ZIP), H3K27me3, M1 H3K27me3 (ZIP), M1 H3K9ac, M1 H3K9ac (ZIP), M1 H3K27ac, M1 H3K27ac (ZIP), M1 DNase d<200, M1 DNase d<200 (ZIP), M1 Active, M1 Repressive, M3 All, M3 All (ZIP)]
