# Supplementary material for: Statistical Enrichment of Epigenetic States Around Triplet Repeats that Can Undergo Expansions
Source: Front Neurosci. 2016 Mar 8;10:92. doi: 10.3389/fnins.2016.00092 (PMC4782033; doi:10.3389/fnins.2016.00092)
Supplement: Supplementary file 2 [file DataSheet1.ZIP]

Archive with 3 entries (2 files):
- hg19_unstable_complete.bed
- __MACOSX/
- __MACOSX/._hg19_unstable_complete.bed
