# Supplementary material for: Statistical Enrichment of Epigenetic States Around Triplet Repeats that Can Undergo Expansions
Source: Front Neurosci. 2016 Mar 8;10:92. doi: 10.3389/fnins.2016.00092 (PMC4782033; doi:10.3389/fnins.2016.00092)
Supplement: Supplementary file 2 [file DataSheet1.ZIP › hg19_unstable_complete.bed]

chrX	66765160	66765262	CAG	1	+
chr4	3076604	3076667	CAG		1	+
chr12	7045880	7045940	CAG		1	+
chr6	16327213	16327300	CAG	1	+
chr12	112037083	112037152	CAG	1	+
chr14	92537280	92537363	CAG	1	+
chr19	13318283	13318322	CAG		1	+
chr3	63898362	63898392	CAG		1	+
chr6	170870996	170871137	CAG		1	+
chr1	154841700	154841751	CAG		1	+
chr20	46279816	46279903	CAG		1	+
chr2	176957782	176957828	GCG		1	+
chr14	23790681	23790704	GCG		1	+
chr6	45390487	45390532	GCG		1	+
chr13	100637703	100637757	GCG		1	+
chr7	27238886	27239027	GCG		1	+
chr7	27238988	27239027	GCG		1	+
chr3	138665094	138665136	GCG		1	+
chrX	25031140	25031185	GCG		1	+
chr19	18896872	18896893	GAC		1	+
chr18	53253401	53253473	CTG		1	+
chr19	46273199	46273259	CTG		1	+
chr9	71652203	71652221	GAA		1	+
chr13	70681356	70681401	CTG		1	+
chr5	146258400	146258433	CAG		1	+
chr16	87637894	87637936	CAG		1	+
chr13	36050618	36050675	CAG		1	+
chr7	103629939	103629963	CGG		1	+
chrX	146993569	146993629	CGG		1	+
chr10	95462158	95462182	CCG		1	+
chrX	147582153	147582210	CCG		1	+
chrX	148713314	148713350	CGG		1	+
chr11	119077000	119077033	CCG		1	+
